# Supplementary material for: Years of Life Lost to COVID‐19 and Related Mortality Indicators: An Illustration in 30 Countries
Source: Biom J. 2024 Jul 13;66(5):e202300386. doi: 10.1002/bimj.202300386 (PMC12859533; doi:10.1002/bimj.202300386)
Supplement: Supplementary file 1 — Supporting Information [file BIMJ-66-e202300386-s002.zip]

Archive with 38 entries (38 files):
- reproductibility/._figure1.pdf
- reproductibility/._figure1s.pdf
- reproductibility/._figure2.pdf
- reproductibility/._figure2s.pdf
- reproductibility/._figure3.pdf
- reproductibility/._figure3s.pdf
- reproductibility/._figure4.pdf
- reproductibility/._figure4s.pdf
- reproductibility/._figure5.pdf
- reproductibility/._figure5s.pdf
- reproductibility/._figure6.pdf
- reproductibility/._figure6s.pdf
- reproductibility/._figure7s.pdf
- reproductibility/._figure8s.pdf
- reproductibility/._figure9s.pdf
- reproductibility/._functions.R
- reproductibility/._main.R
- reproductibility/._mortality.data.txt
- reproductibility/._README.pdf
- reproductibility/figure1.pdf
- reproductibility/figure1s.pdf
- reproductibility/figure2.pdf
- reproductibility/figure2s.pdf
- reproductibility/figure3.pdf
- reproductibility/figure3s.pdf
- reproductibility/figure4.pdf
- reproductibility/figure4s.pdf
- reproductibility/figure5.pdf
- reproductibility/figure5s.pdf
- reproductibility/figure6.pdf
- reproductibility/figure6s.pdf
- reproductibility/figure7s.pdf
- reproductibility/figure8s.pdf
- reproductibility/figure9s.pdf
- reproductibility/functions.R
- reproductibility/main.R
- reproductibility/mortality.data.txt
- reproductibility/README.pdf
