# Supplementary material for: Years of Life Lost to COVID‐19 and Related Mortality Indicators: An Illustration in 30 Countries
Source: Biom J. 2024 Jul 13;66(5):e202300386. doi: 10.1002/bimj.202300386 (PMC12859533; doi:10.1002/bimj.202300386)
Supplement: Supplementary file 1 — Supporting Information [file BIMJ-66-e202300386-s002.zip › reproductibility/functions.R]

#-----------------------------------------------------------------
# functions to calculate mortality indicators 
#-----------------------------------------------------------------

wsmr<-function(dx,nx,sx,wx){

# calculate weighted standardised mortality rate (wsmr) and standardized mortality rate (smr) from mortality data
# dx: vector with number of deaths at each age x
# nx: vector with population size at each age x
# sx: vector with reference population size at each age x
# wx: vector with weight associated to each age x

	smr<-apply(as.matrix(dx/nx*sx),2,sum)/apply(as.matrix(sx),2,sum)
	wsmr<-apply(as.matrix(dx/nx*sx*wx),2,sum)/apply(as.matrix(sx*wx),2,sum)
	return(list(smr=smr,wsmr=wsmr))	
}

loss<-function(dx,fx,nx,rx){

# calculate excess of life lost (ell), average life loss (all), increased of life lost (ill) and proportion of life lost (pll), as well as their variances (vell, vall, vpll, vill) from mortality data
# dx: vector with observed number of deaths at each age x
# fx: vector with expected number of deaths at each age x
# nx: vector with population size at each age x
# rx: vector with remaining life expectancy each age x

	den1<-apply(as.matrix(nx-fx),2,sum)
	den2<-apply(as.matrix(fx*rx),2,sum)
	den3<-apply(as.matrix((nx-fx)*rx),2,sum)
	ell<-apply(as.matrix((dx-fx)*rx),2,sum)
	all<-ell/den1
	ill<-ell/den2
	pll<-ell/den3
	vell<-apply(as.matrix(fx*rx^2),2,sum)
	vall<-vell/den1^2
	vill<-vell/den2^2
	vpll<-vell/den3^2
	return(list(ell=ell,all=all,ill=ill,pll=pll,vell=vell,vall=vall,vill=vill,vpll=vpll))
}

lossone<-function(d1,n1,d0,n0,e0){

# calculate ell, all, ill and pll and their variances from mortality data of two years (a new year and a reference year)
# d1: vector with number of deaths at each age x for the new year
# n1: vector with population size at each age x for the new year
# d0: vector with number of deaths at each age x for reference year
# n0: vector with population size at each age x for reference year
# e0: vector with remaining life expectancy each age x for reference year

	return(loss(dx=d1,fx=(d0/n0)*n1,nx=n1,rx=e0))
}

lossboot<-function(d1,n1,d0,n0,e0,B=500){

# calculate B bootsrap versions of ell, all, ill and pll from mortality data of two years (a new year and a reference year)
# d1: vector with observed number of deaths at each age x for the new year
# n1: vector with population size at each age x for the new year
# d0: vector with observed number of deaths at each age x for reference year
# n0: vector with population size at each age x for reference year
# e0: vector with remaining life expectancy each age x for reference year
# B: number of boostrap replications

	ld<-length(d1)
	draw<-rbinom(ld*B,n1,d1/n1)
	tmp<-lossone(matrix(draw,nrow=ld,ncol=B),n1,d0,n0,e0)	
	return(list(ell=tmp$ell,all=tmp$all,ill=tmp$ill,pll=tmp$pll))
}

#-----------------------------------------------------------------
# calculate all indicators 
#-----------------------------------------------------------------

calcallind<-function(land,sex=c("F","M"),ages=0:110,alpha=0.05,B=500){

# calculate mortality indicators from mortality data of 2019 and 2020 found in the ASCII file "mortality.data.txt" (from the Human Mortality Database, see README file for more details)
# land: a list of countries (using abbreviations, e.g. "UK", "USA")
# sex: gender used (either "F", "M" or both)
# ages: ages used
# alpha: one minus confidence level of confidence intervals (CI)
# B: number of replications for boostrap CI

	Y<-read.table("mortality.data.txt",header=T,sep=";")

	n<-length(land)
	ell<-matrix(NA,n,5)
	all<-matrix(NA,n,5)
	ill<-matrix(NA,n,5)
	pll<-matrix(NA,n,5)
	other<-matrix(NA,n,6)

	for(i in 1:n){
		sel<-Y$land==land[i] & is.element(Y$sex,sex) & is.element(Y$age,ages)
		d20<-Y$death20[sel]
		n20<-Y$pop20[sel]
		e20<-Y$le20[sel]
		d19<-Y$death19[sel]
		n19<-Y$pop19[sel]
		e19<-Y$le19[sel]
		tmp1<-lossone(d20,n20,d19,n19,e19)
		tmp2<-lossboot(d20,n20,d19,n19,e19,B=B)
		tmp3<-wsmr(d19,n19,n20,e19)
		tmp4<-wsmr(d20,n20,n20,e19)
		ell[i,1:3]<-tmp1$ell+c(0,-1,1)*qnorm(1-alpha/2)*sqrt(tmp1$vell)
		all[i,1:3]<-tmp1$all+c(0,-1,1)*qnorm(1-alpha/2)*sqrt(tmp1$vall)
		ill[i,1:3]<-tmp1$ill+c(0,-1,1)*qnorm(1-alpha/2)*sqrt(tmp1$vill)
		pll[i,1:3]<-tmp1$pll+c(0,-1,1)*qnorm(1-alpha/2)*sqrt(tmp1$vpll)
		ell[i,4:5]<-quantile(tmp2$ell,c(alpha/2,1-alpha/2))
		all[i,4:5]<-quantile(tmp2$all,c(alpha/2,1-alpha/2))
		ill[i,4:5]<-quantile(tmp2$ill,c(alpha/2,1-alpha/2))
		pll[i,4:5]<-quantile(tmp2$pll,c(alpha/2,1-alpha/2))
		other[i,1]<-e19[1]
		other[i,2]<-e20[1]
		other[i,3]<-tmp3$smr
		other[i,4]<-tmp4$smr
		other[i,5]<-tmp3$wsmr
		other[i,6]<-tmp4$wsmr
	}

# ell: excess of life loss in 2020 (estimate, CI, boostrap CI)
# all: average life loss in 2020 (estimate, CI, boostrap CI)
# ill: increased of life loss in 2020 (estimate, CI, boostrap CI)
# pll: proportion of life loss in 2020 (estimate, CI, boostrap CI)
# other: life expectancies, smr and wmsr in 2019 and 2020

	return(list(ell=ell,all=all,ill=ill,pll=pll,other=other))
}

#-----------------------------------------------------------------
# function to plot Figures 1-3 & Figures 1S-3S
#-----------------------------------------------------------------

plotfiga<-function(ind1,ind2,llab=NULL,glab=NULL,xlab=NULL,xtick=range(ind1,ind2),ndec=1,col=c(1,2)){

# ind1: indicator with CI to be plotted on the left part of the figure 
# ind2: indicator with CI to be plotted on the right part of the figure 
# llab: labels of the countries
# glab: specific labels for the left and the right parts of the figure
# xlab: label of the indicator
# xtick: values of the indicator to be marked on the horizontal axis
# ndec: number of decimals to be plotted
# col: colors used on the left and the right parts of the figure

	layout(rbind(c(2,1,3)),width=c(10,2,10))
	par(mar=c(3,1,1,1),mgp=c(2,1,0),cex=1)
	n<-length(llab)
	posy<-seq(0,1,length=n+3)[-c(1,2,n+3)]
	epstext<-(max(xtick)-min(xtick))/30
	plot(0,0,type="n",ylim=c(0,1),xlab="",ylab="",xaxt="n",yaxt="n",bty="n")
	text(0,posy,llab,cex=1)
	for(j in 1:2){
		plot(0,0,type="n",xlim=range(xtick),ylim=c(0,1),xlab=xlab,ylab="",xaxt="n",yaxt="n",bty="n")
		abline(v=0,lty=2,col=1)
		axis(1,at=xtick)
		mtext(glab[j],1,-2,cex=1)
		if(j==1) ind<-ind1
		if(j==2) ind<-ind2
		for(i in 1:n){
			est<-ind[i,1]
			low<-ind[i,2]
			up<-ind[i,3]
			lines(c(low,up),c(posy[i],posy[i]),col=col[j])
			points(est,posy[i],pch=16,col=col[j])
			if(est<0) postext<-low-epstext
			if(est>=0) postext<-up+epstext
			par(adj=-0.5*sign(est)+0.5)
			text(postext,posy[i],round(est,ndec),cex=0.9)
			par(adj=0.5)
		}
	}
	return(NULL)
}

#-----------------------------------------------------------------
# function to plots Figures 4-6 & Figures 4S-9S
#-----------------------------------------------------------------

plotfigb<-function(ind,age,llab="",xlab="",ylab="",xlim=range(age),ylim=NULL,col=1){

# ind: mortality indicator with CI to be plotted in function of age groups
# age: ages representing the age groups on the horizontal axis 
# llab: labels of the countries 
# xlab: label for age group
# ylab: label of the indicator
# xlim: range plotted for ages
# ylim: range plotted for the indicator
# col: color used 

	layout(rbind(rep(31,3),matrix(1:30,10,3,byrow=T)),width=rep(4,3),height=c(1,rep(2,10)))
	par(mar=c(3,3,1,1),mgp=c(2,1,0),cex=0.8)
	ind[,2,]<-ind[,3,]-ind[,1,]
	ind[,3,]<-(-1)*ind[,2,]
	if(is.null(ylim)) ylim<-range(ind[,1,])
	n<-length(llab)
	for(i in 1:n){
		plot(0,0,type="n",xlim=xlim,ylim=ylim,xlab=xlab,ylab=ylab)
		polygon(c(age,rev(age)),c(ind[i,2,],rev(ind[i,3,])),col=grey(0.8))
		abline(h=0,lty=2,col=1)
		points(age,ind[i,1,],pch=16,col=col,cex=1)
		mtext(llab[i],3,line=-1.5,cex=1)
	}
	return(NULL)
}
