# Supplementary material for: Years of Life Lost to COVID‐19 and Related Mortality Indicators: An Illustration in 30 Countries
Source: Biom J. 2024 Jul 13;66(5):e202300386. doi: 10.1002/bimj.202300386 (PMC12859533; doi:10.1002/bimj.202300386)
Supplement: Supplementary file 1 — Supporting Information [file BIMJ-66-e202300386-s002.zip › reproductibility/main.R]

source("functions.R")

# This program reproduces Tables 1-3 and Figures 1-6, as well as Figures 1S-9S from the supporting information, and display Spearman correlations reported in Sections 3 and 4 of the article

# This program produces 15 pdf or eps files with the 15 above figures 
# Tables 1-3 are contained in R objects tab1, tab2 and tab3

# typefig=1: PDF figures 
# typefig=2: EPS figures
typefig<-1

#-----------------------------------------------------------------
# Calculation of indicators
#-----------------------------------------------------------------

# labels of the countries
labland<-c("AUS","BEL","BUL","CAN","CHL","CRO","CZE","DEN","FIN","FRA","GER","HKG","HUN","ICE","IRE","ITA","JAP","KOR","LIT","LUX","NED","NOR","NZL","POR","SPA","SWE","SWI","TWN","UK","USA")

# one minus confidence level of confidence intervals (CI)
alpha<-0.05

# number of replications for boostrap CI
B<-500

# definition of age groups
# age0: lower bounds of age groups
# age1: upper bounds of age groups
age0<-c(seq(0,85,5),90)
age1<-c(seq(4,89,5),110)

# initialize random number generator (used to calculate boostrap CI)
set.seed(220524)

# calculation of mortality indicators overall
tmp1<-calcallind(land=labland,sex="M",ages=0:110,alpha=alpha,B=B)
tmp2<-calcallind(land=labland,sex="F",ages=0:110,alpha=alpha,B=B)
tmp3<-calcallind(land=labland,sex=c("M","F"),ages=0:110,alpha=alpha,B=B)

# calculation of mortality indicators in age groups
tmp1a<-list()
tmp2a<-list()
tmp3a<-list()
la<-length(age0)
for(j in 1:la){
	tmp1a[[j]]<-calcallind(land=labland,sex="M",ages=age0[j]:age1[j],alpha=alpha,B=B)
	tmp2a[[j]]<-calcallind(land=labland,sex="F",ages=age0[j]:age1[j],alpha=alpha,B=B)
	tmp3a[[j]]<-calcallind(land=labland,sex=c("M","F"),ages=age0[j]:age1[j],alpha=alpha,B=B)
}

# definition of the ordering of presentation of the countries
n<-length(labland)
ord0<-(1:n)[order(tmp1$all[,1])]
ord1<-rev(ord0)

#-----------------------------------------------------------------
# Produce Tables 1-3
#-----------------------------------------------------------------

tab1<-matrix(NA,n,12)
tab2<-matrix(NA,n,10)
tab3<-matrix(NA,n,10)

tab1[,1]<-tmp1$ell[,1]/1000
tab1[,2]<-tmp1$all[,1]*365.25
tab1[,3]<-tmp1$ill[,1]*100
tab1[,4]<-tmp1$pll[,1]*10000
tab1[,5]<-tmp2$ell[,1]/1000
tab1[,6]<-tmp2$all[,1]*365.25
tab1[,7]<-tmp2$ill[,1]*100
tab1[,8]<-tmp2$pll[,1]*10000
tab1[,9]<-tmp3$ell[,1]/1000
tab1[,10]<-tmp3$all[,1]*365.25
tab1[,11]<-tmp3$ill[,1]*100
tab1[,12]<-tmp3$pll[,1]*10000

tab2[,1]<-tmp1$other[,1]
tab2[,2]<-tmp1$other[,2]
tab2[,3]<-(tab2[,1]-tab2[,2])*12
tab2[,4]<-(tab2[,1]-tab2[,2])/tab2[,1]*100
tab2[,5]<-tmp1$other[,3]*1000
tab2[,6]<-tmp1$other[,4]*1000
tab2[,7]<-(tab2[,6]-tab2[,5])/tab2[,5]*100
tab2[,8]<-tmp1$other[,5]*1000
tab2[,9]<-tmp1$other[,6]*1000
tab2[,10]<-(tab2[,9]-tab2[,8])/tab2[,8]*100

tab3[,1]<-tmp2$other[,1]
tab3[,2]<-tmp2$other[,2]
tab3[,3]<-(tab3[,1]-tab3[,2])*12
tab3[,4]<-(tab3[,1]-tab3[,2])/tab3[,1]*100
tab3[,5]<-tmp2$other[,3]*1000
tab3[,6]<-tmp2$other[,4]*1000
tab3[,7]<-(tab3[,6]-tab3[,5])/tab3[,5]*100
tab3[,8]<-tmp2$other[,5]*1000
tab3[,9]<-tmp2$other[,6]*1000
tab3[,10]<-(tab3[,9]-tab3[,8])/tab3[,8]*100

tab1<-tab1[ord1,]
tab2<-tab2[ord1,]
tab3<-tab3[ord1,]
dimnames(tab1)[[1]]<-labland[ord1]
dimnames(tab2)[[1]]<-labland[ord1]
dimnames(tab3)[[1]]<-labland[ord1]
dimnames(tab1)[[2]]<-c("ELLm","ALLm","ILLm","PLLm","ELLw","ALLw","ILLw","PLLw","ELLt","ALLt","ILLt","PLLt")
dimnames(tab2)[[2]]<-c("LE19","LE20","diff","diff%","smr19","smr20","diff","wsmr19","wsmr20","diff")
dimnames(tab3)[[2]]<-dimnames(tab2)[[2]]

#-----------------------------------------------------------------
# Produce Figures 1-3
#-----------------------------------------------------------------

height<-8
width<-9
llab<-labland[ord0]
glab<-c("men","women")
xlab<-c("average life loss (days)","increase of life loss (%)","percentage of life loss (%)")
xtick<-list()
xtick[[1]]<-seq(-6,15,len=8)
xtick[[2]]<-seq(-15,25,len=9)
xtick[[3]]<-seq(-0.06,0.12,len=7)
ndec<-c(1,1,3)
col<-c(2,4)

for(I in 1:3){
	if(typefig==1) pdf(paste0("figure",I,".pdf"),height=height,width=width)
	if(typefig==2){
		setEPS(paper="special")
		postscript(paste0("figure",I,".eps"),height=height,width=width)
	}
	sel<-5*(I-1)+(1:3)
	ind1<-cbind(365.25*tmp1$all,100*tmp1$ill,100*tmp1$pll)[ord0,sel]
	ind2<-cbind(365.25*tmp2$all,100*tmp2$ill,100*tmp2$pll)[ord0,sel]
	plotfiga(ind1,ind2,llab=llab,glab=glab,xlab=xlab[I],xtick=xtick[[I]],ndec=ndec[I],col=col)
	dev.off()
}

#-----------------------------------------------------------------
# Produce Figures 1S-3S
#-----------------------------------------------------------------

for(I in 1:3){
	if(typefig==1) pdf(paste0("figure",I,"s.pdf"),height=height,width=width)
	if(typefig==2){
		setEPS(paper="special")
		postscript(paste0("figure",I,"s.eps"),height=height,width=width)
	}
	sel<-5*(I-1)+c(1,4:5)
	ind1<-cbind(365.25*tmp1$all,100*tmp1$ill,100*tmp1$pll)[ord0,sel]
	ind2<-cbind(365.25*tmp2$all,100*tmp2$ill,100*tmp2$pll)[ord0,sel]
	plotfiga(ind1,ind2,llab=llab,glab=glab,xlab=xlab[I],xtick=xtick[[I]],ndec=ndec[I],col=col)
	dev.off()
}

#-----------------------------------------------------------------
# Produce Figures 4-6
#-----------------------------------------------------------------

heighta<-15
widtha<-9
llab<-paste(labland[ord1],"total")
xlab<-"age group"
ylab<-c("ALL (days)","ILL (%)","PLL (%)")
ind<-array(NA,c(n,3,la))

for(I in 1:3){
	if(typefig==1) pdf(paste0("figure",I+3,".pdf"),height=heighta,width=widtha)
	if(typefig==2){
		setEPS(paper="special")
		postscript(paste0("figure",I+3,".eps"),height=heighta,width=widtha)
	}
	sel<-5*(I-1)+(1:3)
	for(j in 1:la) ind[,,j]<-cbind(365.25*tmp3a[[j]]$all,100*tmp3a[[j]]$ill,100*tmp3a[[j]]$pll)[ord1,sel]
	plotfigb(ind=ind,age=age0,llab=llab,xlab=xlab,ylab=ylab[I],ylim=NULL,col=1)
	dev.off()
	if(I==1) ind1a<-ind
	if(I==2) ind2a<-ind
	if(I==3) ind3a<-ind
}	

#-----------------------------------------------------------------
# Produce Figures 4S-9S
#-----------------------------------------------------------------

llabm<-paste(labland[ord1],"men")
llabf<-paste(labland[ord1],"women")
llab<-cbind(llabm,llabf)
ind<-array(NA,c(n,3,la,2))

for(I in 1:3){
	sel<-5*(I-1)+(1:3)
	for(j in 1:la){
		ind[,,j,1]<-cbind(365.25*tmp1a[[j]]$all,100*tmp1a[[j]]$ill,100*tmp1a[[j]]$pll)[ord1,sel]
		ind[,,j,2]<-cbind(365.25*tmp2a[[j]]$all,100*tmp2a[[j]]$ill,100*tmp2a[[j]]$pll)[ord1,sel]
	}
	ylim<-quantile(ind[,1,,],c(0.01,0.99))
	for(k in 1:2){
		nofig<-3+2*(I-1)+k
		if(typefig==1) pdf(paste0("figure",nofig,"s.pdf"),height=heighta,width=widtha)
		if(typefig==2){
			setEPS(paper="special")
			postscript(paste0("figure",nofig,"s.eps"),height=heighta,width=widtha)
		}
		plotfigb(ind=ind[,,,k],age=age0,llab=llab[,k],xlab=xlab,ylab=ylab[I],ylim=ylim,col=col[k])
		dev.off()
	}
}

#-----------------------------------------------------------------
# Print Tables 1-3
#-----------------------------------------------------------------

cat("----------------------------------------------","\n")
cat("Table 1","\n")
cat("----------------------------------------------","\n")
print(round(tab1,1))
cat("----------------------------------------------","\n")
cat("Table 2","\n")
cat("----------------------------------------------","\n")
print(round(tab2,1))
cat("----------------------------------------------","\n")
cat("Table 3","\n")
cat("----------------------------------------------","\n")
print(round(tab3,1))

#-----------------------------------------------------------------
# Calculate and print correlations
#-----------------------------------------------------------------

rho1m<-cor(tab1[,2],tab1[,3],method="s")
rho2m<-cor(tab1[,2],tab1[,4],method="s")
rho3m<-cor(tab1[,3],tab1[,4],method="s")
rho1f<-cor(tab1[,6],tab1[,7],method="s")
rho2f<-cor(tab1[,6],tab1[,8],method="s")
rho3f<-cor(tab1[,7],tab1[,8],method="s")
rho1a<-cor(as.vector(ind1a[,1,]),as.vector(ind2a[,1,]),method="s")
rho2a<-cor(as.vector(ind1a[,1,]),as.vector(ind3a[,1,]),method="s")
rho3a<-cor(as.vector(ind2a[,1,]),as.vector(ind3a[,1,]),method="s")
rho4m<-cor(tab1[,2],tab2[,3],method="s")
rho4f<-cor(tab1[,6],tab3[,3],method="s")

cat("----------------------------------------------","\n")
cat("Spearman correlations reported in Section 3-4","\n")
cat("----------------------------------------------","\n")
cat("ALL vs ILL men. :",round(rho1m,2),"\n")
cat("ALL vs PLL men  :",round(rho2m,3),"\n")
cat("ILL vs PLL men. :",round(rho3m,2),"\n")
cat("ALL vs ILL women:",round(rho1f,2),"\n")
cat("ALL vs PLL women:",round(rho2f,3),"\n")
cat("ILL vs PLL women:",round(rho3f,2),"\n")
cat("ALL vs ILL over ages:",round(rho1a,2),"\n")
cat("ALL vs PLL over ages:",round(rho2a,3),"\n")
cat("ILL vs PLL over ages:",round(rho3a,2),"\n")
cat("ALL vs diff life expectancy men  :",round(rho4m,2),"\n")
cat("ALL vs diff life expectancy women:",round(rho4f,2),"\n")
