# Supplementary material for: Years of Life Lost to COVID‐19 and Related Mortality Indicators: An Illustration in 30 Countries
Source: Biom J. 2024 Jul 13;66(5):e202300386. doi: 10.1002/bimj.202300386 (PMC12859533; doi:10.1002/bimj.202300386)
Supplement: Supplementary file 1 — Supporting Information [file BIMJ-66-e202300386-s002.zip › reproductibility/mortality.data.txt]

land	sex	age	death19	death20	pop19	pop20	le19	le20
AUS	F	0	419	401	146060	145162	85.3	85.7
AUS	F	1	29	33	147533	145889	84.5	84.9
AUS	F	2	15	10	150924	147934	83.5	84
AUS	F	3	20	20	154185	151383	82.6	83
AUS	F	4	6	15	155024	154616	81.6	82
AUS	F	5	14	4	156052	155595	80.6	81
AUS	F	6	10	8	157293	156727	79.6	80
AUS	F	7	8	7	157376	157948	78.6	79
AUS	F	8	8	13	157350	158180	77.6	78
AUS	F	9	4	1	157277	158172	76.6	77
AUS	F	10	9	12	156661	158211	75.6	76
AUS	F	11	10	9	155722	157631	74.6	75
AUS	F	12	20	10	153316	156659	73.6	74
AUS	F	13	15	14	148387	154075	72.6	73
AUS	F	14	13	17	143471	149182	71.6	72
AUS	F	15	17	19	140827	144277	70.6	71
AUS	F	16	23	20	140325	141712	69.6	70
AUS	F	17	34	45	141413	141142	68.6	69
AUS	F	18	27	34	146882	143666	67.7	68.1
AUS	F	19	37	32	154267	150130	66.7	67.1
AUS	F	20	44	40	158245	155587	65.7	66.1
AUS	F	21	40	30	161400	158832	64.7	65.1
AUS	F	22	40	33	166693	162840	63.7	64.1
AUS	F	23	46	44	174967	169416	62.7	63.1
AUS	F	24	49	33	180573	175566	61.8	62.1
AUS	F	25	39	44	182790	180001	60.8	61.2
AUS	F	26	55	40	184833	183211	59.8	60.2
AUS	F	27	52	58	187907	185804	58.8	59.2
AUS	F	28	53	52	191426	189280	57.8	58.2
AUS	F	29	53	65	192908	192802	56.8	57.2
AUS	F	30	57	67	192005	193933	55.8	56.2
AUS	F	31	59	70	190822	192811	54.9	55.3
AUS	F	32	72	67	190001	191388	53.9	54.3
AUS	F	33	72	71	189765	190814	52.9	53.3
AUS	F	34	80	83	189070	190720	51.9	52.3
AUS	F	35	93	94	187517	190014	50.9	51.3
AUS	F	36	103	93	184832	188500	50	50.4
AUS	F	37	87	109	180559	185899	49	49.4
AUS	F	38	110	109	175231	181742	48	48.4
AUS	F	39	124	111	169465	176343	47	47.5
AUS	F	40	116	97	164807	170594	46.1	46.5
AUS	F	41	118	122	161826	165971	45.1	45.5
AUS	F	42	136	132	160262	162882	44.1	44.5
AUS	F	43	149	138	160200	161048	43.2	43.6
AUS	F	44	174	167	161799	160800	42.2	42.6
AUS	F	45	174	179	165066	162378	41.3	41.7
AUS	F	46	205	186	169548	165476	40.3	40.7
AUS	F	47	222	235	174575	169879	39.4	39.8
AUS	F	48	241	245	174554	174808	38.4	38.8
AUS	F	49	254	264	168668	174683	37.5	37.9
AUS	F	50	257	275	163101	168694	36.5	36.9
AUS	F	51	278	287	158377	163066	35.6	36
AUS	F	52	290	306	154667	158267	34.6	35
AUS	F	53	303	340	153711	154622	33.7	34.1
AUS	F	54	375	351	155396	153901	32.8	33.2
AUS	F	55	382	389	158563	155821	31.8	32.2
AUS	F	56	445	391	160228	159111	30.9	31.3
AUS	F	57	454	480	159850	160777	30	30.4
AUS	F	58	504	445	157824	160279	29.1	29.5
AUS	F	59	544	522	154207	158331	28.2	28.6
AUS	F	60	532	561	150539	154762	27.3	27.7
AUS	F	61	642	605	147338	151109	26.4	26.8
AUS	F	62	644	636	143737	147796	25.5	25.9
AUS	F	63	672	696	140072	144183	24.6	25
AUS	F	64	700	707	136387	140429	23.7	24.1
AUS	F	65	759	733	133069	136614	22.8	23.2
AUS	F	66	790	739	129879	133224	22	22.3
AUS	F	67	880	796	126771	129880	21.1	21.5
AUS	F	68	871	854	124100	126712	20.2	20.6
AUS	F	69	969	977	121162	124019	19.4	19.7
AUS	F	70	1072	1082	118086	121030	18.5	18.9
AUS	F	71	1129	1121	117098	117813	17.7	18
AUS	F	72	1340	1263	112960	116626	16.9	17.2
AUS	F	73	1289	1378	102191	112224	16	16.4
AUS	F	74	1304	1355	93213	101189	15.2	15.6
AUS	F	75	1467	1407	86872	92018	14.4	14.8
AUS	F	76	1439	1478	80300	85509	13.7	14
AUS	F	77	1541	1476	75444	78847	12.9	13.2
AUS	F	78	1597	1587	71105	73785	12.2	12.5
AUS	F	79	1748	1736	67158	69347	11.4	11.8
AUS	F	80	1885	1847	63515	65306	10.7	11
AUS	F	81	2028	2074	59546	61599	10.1	10.3
AUS	F	82	2156	2148	55442	57467	9.4	9.7
AUS	F	83	2272	2321	51122	53174	8.7	9
AUS	F	84	2438	2450	46666	48663	8.1	8.4
AUS	F	85	2617	2470	42817	44131	7.5	7.8
AUS	F	86	2754	2626	39488	40120	7	7.2
AUS	F	87	2914	2809	36614	36591	6.4	6.7
AUS	F	88	3090	2878	34090	33530	5.9	6.2
AUS	F	89	3228	3094	30494	30889	5.4	5.7
AUS	F	90	3216	3082	26519	27279	5	5.2
AUS	F	91	3295	3225	22946	23339	4.6	4.8
AUS	F	92	3175	3000	19219	19712	4.2	4.4
AUS	F	93	2991	2771	15950	16294	3.8	4.1
AUS	F	94	2694	2532	12595	13158	3.5	3.8
AUS	F	95	2239	2385	9605	10118	3.2	3.5
AUS	F	96	1919	1787	7121	7524	3	3.2
AUS	F	97	1581	1531	5179	5454	2.8	2.9
AUS	F	98	1194	1163	3624	3804	2.5	2.7
AUS	F	99	799	848	2243	2631	2.4	2.5
AUS	F	100	527	567	1351	1584	2.2	2.3
AUS	F	101	404	381	844	875	2	2.2
AUS	F	102	260	252	511	524	1.9	2
AUS	F	103	154	159	287	308	1.8	1.9
AUS	F	104	86	92	152	168	1.7	1.8
AUS	F	105	46	51	78	86	1.6	1.7
AUS	F	106	24	27	38	42	1.5	1.6
AUS	F	107	12	14	18	20	1.4	1.5
AUS	F	108	5	7	8	9	1.4	1.4
AUS	F	109	2	3	3	3	1.3	1.4
AUS	F	110	1	2	1	2	1.3	1.4
AUS	M	0	558	522	154959	153485	81.2	81.6
AUS	M	1	42	25	156437	154690	80.5	80.9
AUS	M	2	28	26	159836	156825	79.5	79.9
AUS	M	3	21	14	163162	160275	78.5	78.9
AUS	M	4	9	13	163976	163680	77.5	77.9
AUS	M	5	16	7	165018	164780	76.6	77
AUS	M	6	20	8	166304	165939	75.6	76
AUS	M	7	13	12	166134	167148	74.6	75
AUS	M	8	11	11	165833	167015	73.6	74
AUS	M	9	14	6	165889	166783	72.6	73
AUS	M	10	15	5	165527	166977	71.6	72
AUS	M	11	7	11	164837	166741	70.6	71
AUS	M	12	15	11	162595	166044	69.6	70
AUS	M	13	17	20	157676	163686	68.6	69
AUS	M	14	16	32	152775	158737	67.6	68
AUS	M	15	27	28	149653	153772	66.6	67
AUS	M	16	34	45	148157	150615	65.6	66
AUS	M	17	68	76	149091	149046	64.6	65
AUS	M	18	97	79	155745	152105	63.7	64.1
AUS	M	19	99	94	165002	160583	62.7	63.1
AUS	M	20	102	80	168911	166867	61.7	62.1
AUS	M	21	101	117	170667	169285	60.8	61.2
AUS	M	22	102	102	175564	172499	59.8	60.2
AUS	M	23	121	103	183970	178520	58.9	59.2
AUS	M	24	139	124	189429	184768	57.9	58.3
AUS	M	25	126	109	189626	188020	56.9	57.3
AUS	M	26	144	130	188309	188098	56	56.4
AUS	M	27	124	115	188473	187409	55	55.4
AUS	M	28	125	162	190217	188160	54	54.4
AUS	M	29	132	132	190753	190308	53.1	53.5
AUS	M	30	145	151	188950	190981	52.1	52.5
AUS	M	31	124	156	187007	189204	51.2	51.5
AUS	M	32	127	163	186505	187461	50.2	50.6
AUS	M	33	160	129	186632	187225	49.2	49.6
AUS	M	34	178	158	186041	187685	48.3	48.7
AUS	M	35	172	174	185023	187088	47.3	47.7
AUS	M	36	206	193	183253	186130	46.4	46.8
AUS	M	37	198	193	179182	184298	45.4	45.8
AUS	M	38	166	189	173196	180087	44.5	44.8
AUS	M	39	208	193	166567	173769	43.5	43.9
AUS	M	40	243	245	161334	166922	42.6	42.9
AUS	M	41	228	216	158348	161703	41.6	42
AUS	M	42	227	216	157331	158512	40.7	41.1
AUS	M	43	264	219	158131	157543	39.7	40.1
AUS	M	44	262	246	159843	158329	38.8	39.2
AUS	M	45	326	294	162432	160146	37.9	38.2
AUS	M	46	350	308	165798	162576	36.9	37.3
AUS	M	47	363	380	169361	166052	36	36.4
AUS	M	48	413	394	168647	169777	35.1	35.5
AUS	M	49	453	424	162896	169063	34.2	34.5
AUS	M	50	440	414	157417	163255	33.3	33.6
AUS	M	51	459	481	153037	157735	32.4	32.7
AUS	M	52	492	477	149913	153283	31.5	31.8
AUS	M	53	493	528	149188	150122	30.6	30.9
AUS	M	54	574	550	150691	149367	29.7	30
AUS	M	55	618	583	153527	150872	28.8	29.1
AUS	M	56	661	687	155074	153756	27.9	28.2
AUS	M	57	756	778	154263	155096	27	27.3
AUS	M	58	857	759	151403	154214	26.1	26.5
AUS	M	59	877	903	146966	151229	25.3	25.6
AUS	M	60	905	933	142897	146780	24.4	24.8
AUS	M	61	956	933	139325	142735	23.6	23.9
AUS	M	62	1011	956	135950	139088	22.7	23.1
AUS	M	63	1159	1096	132393	135573	21.9	22.2
AUS	M	64	1197	1134	127993	131933	21.1	21.4
AUS	M	65	1176	1173	124519	127628	20.3	20.6
AUS	M	66	1287	1251	122111	123997	19.5	19.8
AUS	M	67	1297	1268	119742	121509	18.7	19
AUS	M	68	1439	1352	117394	119003	17.9	18.1
AUS	M	69	1510	1525	114748	116478	17.1	17.4
AUS	M	70	1638	1709	112405	113743	16.3	16.6
AUS	M	71	1775	1721	112214	111255	15.5	15.8
AUS	M	72	1973	2000	108400	110766	14.8	15.1
AUS	M	73	1905	2172	97652	106732	14	14.3
AUS	M	74	1926	1902	88368	96009	13.3	13.6
AUS	M	75	1990	2087	81493	86508	12.6	12.9
AUS	M	76	2120	2139	74674	79542	11.9	12.2
AUS	M	77	2057	2138	69537	72629	11.2	11.5
AUS	M	78	2187	2239	64593	67418	10.5	10.8
AUS	M	79	2385	2341	59570	62281	9.9	10.2
AUS	M	80	2511	2369	54908	57239	9.3	9.5
AUS	M	81	2538	2525	50308	52543	8.7	8.9
AUS	M	82	2599	2567	45822	47827	8.1	8.3
AUS	M	83	2664	2661	40980	43232	7.5	7.8
AUS	M	84	2613	2660	36319	38404	7	7.2
AUS	M	85	2730	2688	32229	33642	6.5	6.7
AUS	M	86	2700	2729	28616	29460	6	6.2
AUS	M	87	2743	2573	25504	25864	5.6	5.8
AUS	M	88	2710	2583	22935	22802	5.2	5.3
AUS	M	89	2733	2628	19535	20130	4.7	4.9
AUS	M	90	2516	2547	16287	16930	4.4	4.5
AUS	M	91	2355	2307	13289	13861	4	4.2
AUS	M	92	2059	2125	10179	11045	3.7	3.9
AUS	M	93	1715	1796	7732	8283	3.4	3.6
AUS	M	94	1460	1429	5693	6132	3.2	3.3
AUS	M	95	1160	1132	4033	4406	3	3.1
AUS	M	96	856	906	2761	3024	2.7	2.8
AUS	M	97	662	680	1774	1972	2.5	2.6
AUS	M	98	454	451	1168	1244	2.4	2.5
AUS	M	99	288	320	671	785	2.2	2.3
AUS	M	100	156	193	339	436	2.1	2.1
AUS	M	101	91	104	188	213	1.9	2
AUS	M	102	55	61	104	113	1.8	1.9
AUS	M	103	30	35	54	60	1.7	1.8
AUS	M	104	15	18	26	31	1.6	1.7
AUS	M	105	8	9	12	14	1.6	1.6
AUS	M	106	4	4	5	6	1.5	1.5
AUS	M	107	2	2	2	2	1.4	1.5
AUS	M	108	1	1	1	1	1.4	1.4
AUS	M	109	1	1	1	1	1.3	1.4
AUS	M	110	1	1	1	1	1.3	1.3
BEL	F	0	185	175	57849	56779	84	83.1
BEL	F	1	14	11	58786	58395	83.3	82.3
BEL	F	2	6	8	59863	59206	82.3	81.3
BEL	F	3	6	8	60970	60242	81.3	80.3
BEL	F	4	4	2	62146	61356	80.3	79.3
BEL	F	5	6	6	63104	62520	79.3	78.4
BEL	F	6	4	2	64172	63450	78.3	77.4
BEL	F	7	5	3	65276	64507	77.3	76.4
BEL	F	8	3	3	66124	65630	76.3	75.4
BEL	F	9	3	4	66410	66466	75.3	74.4
BEL	F	10	2	4	66143	66772	74.3	73.4
BEL	F	11	4	5	65694	66478	73.3	72.4
BEL	F	12	3	11	65060	66012	72.3	71.4
BEL	F	13	8	11	63959	65406	71.3	70.4
BEL	F	14	5	7	62523	64243	70.4	69.4
BEL	F	15	11	10	61514	62837	69.4	68.4
BEL	F	16	9	10	60672	61852	68.4	67.4
BEL	F	17	6	12	60979	60988	67.4	66.4
BEL	F	18	16	9	62442	61656	66.4	65.4
BEL	F	19	9	9	63074	63187	65.4	64.5
BEL	F	20	12	10	63438	63950	64.4	63.5
BEL	F	21	14	7	64680	64332	63.4	62.5
BEL	F	22	13	6	66142	65764	62.5	61.5
BEL	F	23	13	15	67090	67482	61.5	60.5
BEL	F	24	16	16	67850	68274	60.5	59.5
BEL	F	25	15	14	70194	69050	59.5	58.5
BEL	F	26	15	11	73369	71226	58.5	57.5
BEL	F	27	14	23	75316	74267	57.5	56.5
BEL	F	28	18	16	76080	76074	56.5	55.6
BEL	F	29	18	13	75716	76812	55.5	54.6
BEL	F	30	25	18	75360	76400	54.5	53.6
BEL	F	31	23	28	74870	75996	53.6	52.6
BEL	F	32	29	26	74132	75463	52.6	51.6
BEL	F	33	30	24	73474	74672	51.6	50.6
BEL	F	34	20	33	73213	73959	50.6	49.6
BEL	F	35	39	25	73412	73704	49.6	48.7
BEL	F	36	25	37	74204	73914	48.7	47.7
BEL	F	37	36	41	75332	74643	47.7	46.7
BEL	F	38	47	42	76237	75706	46.7	45.7
BEL	F	39	46	54	75935	76636	45.7	44.8
BEL	F	40	57	55	74684	76296	44.8	43.8
BEL	F	41	52	68	73921	74994	43.8	42.8
BEL	F	42	67	64	72778	74202	42.8	41.9
BEL	F	43	66	84	71562	73070	41.9	40.9
BEL	F	44	65	67	71764	71731	40.9	39.9
BEL	F	45	87	74	73255	71966	39.9	39
BEL	F	46	97	85	75250	73370	39	38
BEL	F	47	100	112	77342	75394	38	37.1
BEL	F	48	114	125	78174	77370	37.1	36.1
BEL	F	49	143	155	77892	78239	36.1	35.2
BEL	F	50	139	165	77348	77836	35.2	34.2
BEL	F	51	157	165	77108	77302	34.3	33.3
BEL	F	52	192	180	77895	77015	33.3	32.4
BEL	F	53	212	191	79640	77736	32.4	31.5
BEL	F	54	228	213	81626	79479	31.5	30.5
BEL	F	55	245	273	81977	81432	30.6	29.6
BEL	F	56	271	277	80060	81696	29.7	28.7
BEL	F	57	284	292	79140	79768	28.8	27.8
BEL	F	58	308	305	78402	78809	27.9	26.9
BEL	F	59	310	318	77696	78042	27	26
BEL	F	60	355	361	76538	77295	26.1	25.1
BEL	F	61	422	384	74235	76034	25.2	24.2
BEL	F	62	446	433	72458	73686	24.3	23.4
BEL	F	63	468	510	71088	71854	23.5	22.5
BEL	F	64	491	535	69404	70478	22.6	21.6
BEL	F	65	522	550	67142	68674	21.8	20.8
BEL	F	66	533	571	65377	66494	21	20
BEL	F	67	588	653	63338	64731	20.1	19.1
BEL	F	68	560	643	61943	62666	19.3	18.3
BEL	F	69	646	707	61363	61244	18.5	17.5
BEL	F	70	705	750	61016	60622	17.7	16.7
BEL	F	71	830	839	60502	60194	16.9	15.9
BEL	F	72	799	943	59572	59634	16.1	15.1
BEL	F	73	840	995	54672	58622	15.3	14.3
BEL	F	74	883	1032	49602	53712	14.5	13.6
BEL	F	75	861	1047	47430	48647	13.8	12.8
BEL	F	76	828	1109	42938	46444	13	12.1
BEL	F	77	929	1083	38004	41940	12.3	11.4
BEL	F	78	958	1191	37753	36938	11.6	10.7
BEL	F	79	1221	1206	40902	36663	10.9	10
BEL	F	80	1432	1577	41861	39551	10.2	9.3
BEL	F	81	1484	1782	39923	40222	9.5	8.7
BEL	F	82	1554	2050	37488	38202	8.8	8.1
BEL	F	83	1864	2143	35508	35574	8.2	7.5
BEL	F	84	1934	2280	33816	33439	7.6	6.9
BEL	F	85	2155	2478	32018	31617	7	6.4
BEL	F	86	2380	2740	30372	29592	6.5	5.8
BEL	F	87	2603	3006	28259	27642	6	5.4
BEL	F	88	2754	3177	25448	25362	5.5	4.9
BEL	F	89	2644	3196	22081	22515	5.1	4.5
BEL	F	90	2612	3241	18579	19108	4.7	4.1
BEL	F	91	2547	2998	15447	15752	4.3	3.8
BEL	F	92	2219	2791	12653	12807	4	3.5
BEL	F	93	2048	2492	10282	10281	3.7	3.2
BEL	F	94	1858	2237	8082	8160	3.4	3
BEL	F	95	1546	1851	6126	6196	3.1	2.7
BEL	F	96	1240	1445	4474	4582	2.9	2.5
BEL	F	97	1000	1220	3102	3243	2.6	2.3
BEL	F	98	709	889	2150	2162	2.4	2.1
BEL	F	99	520	623	1284	1462	2.2	2
BEL	F	100	220	448	588	836	2.1	1.9
BEL	F	101	140	173	296	361	2	1.8
BEL	F	102	87	89	201	177	1.8	1.6
BEL	F	103	60	66	130	124	1.7	1.6
BEL	F	104	55	43	88	76	1.6	1.5
BEL	F	105	23	25	56	55	1.6	1.4
BEL	F	106	15	32	21	32	1.5	1.4
BEL	F	107	6	4	11	12	1.4	1.3
BEL	F	108	1	8	5	8	1.4	1.3
BEL	F	109	1	1	3	3	1.3	1.2
BEL	F	110	2	4	3	4	1.3	1.2
BEL	M	0	244	197	60112	59156	79.6	78.5
BEL	M	1	16	10	61322	60658	78.9	77.8
BEL	M	2	7	4	62712	61728	77.9	76.8
BEL	M	3	9	6	63870	63078	77	75.8
BEL	M	4	2	7	65162	64229	76	74.8
BEL	M	5	5	10	66355	65552	75	73.8
BEL	M	6	3	7	67075	66678	74	72.8
BEL	M	7	2	7	68173	67447	73	71.8
BEL	M	8	7	2	69204	68550	72	70.9
BEL	M	9	6	5	69567	69546	71	69.9
BEL	M	10	4	1	69609	69907	70	68.9
BEL	M	11	9	4	68982	69992	69	67.9
BEL	M	12	4	8	67826	69384	68	66.9
BEL	M	13	11	6	66896	68138	67	65.9
BEL	M	14	5	7	65895	67268	66	64.9
BEL	M	15	13	4	64685	66428	65	63.9
BEL	M	16	10	9	63893	65446	64	62.9
BEL	M	17	19	15	64290	64402	63	61.9
BEL	M	18	29	21	65850	65032	62.1	60.9
BEL	M	19	22	30	66572	66660	61.1	59.9
BEL	M	20	22	35	66714	67514	60.1	59
BEL	M	21	43	30	67690	67650	59.1	58
BEL	M	22	29	40	68552	68450	58.2	57
BEL	M	23	33	36	69166	69460	57.2	56
BEL	M	24	32	29	69998	70186	56.2	55.1
BEL	M	25	28	28	71723	71000	55.2	54.1
BEL	M	26	50	52	74278	72766	54.3	53.1
BEL	M	27	45	39	76040	75086	53.3	52.2
BEL	M	28	48	37	76581	76890	52.3	51.2
BEL	M	29	53	52	76194	77344	51.4	50.2
BEL	M	30	59	48	75500	76760	50.4	49.2
BEL	M	31	53	57	74812	76188	49.4	48.3
BEL	M	32	48	73	74226	75404	48.5	47.3
BEL	M	33	56	51	73527	74778	47.5	46.4
BEL	M	34	62	63	73042	74052	46.5	45.4
BEL	M	35	54	77	73530	73469	45.6	44.4
BEL	M	36	72	70	74396	73914	44.6	43.5
BEL	M	37	79	80	75698	74751	43.7	42.5
BEL	M	38	74	81	76526	76096	42.7	41.6
BEL	M	39	102	91	76562	76884	41.7	40.6
BEL	M	40	94	99	75620	76927	40.8	39.6
BEL	M	41	95	94	74600	75992	39.9	38.7
BEL	M	42	116	107	73790	74839	38.9	37.8
BEL	M	43	107	127	72870	74010	38	36.8
BEL	M	44	135	116	73412	73058	37	35.9
BEL	M	45	158	152	75390	73618	36.1	34.9
BEL	M	46	152	171	77146	75548	35.1	34
BEL	M	47	190	181	78692	77226	34.2	33.1
BEL	M	48	189	199	79990	78802	33.3	32.1
BEL	M	49	218	235	80032	80018	32.4	31.2
BEL	M	50	229	239	79256	80012	31.5	30.3
BEL	M	51	273	261	79260	79184	30.6	29.4
BEL	M	52	273	296	80222	79102	29.7	28.5
BEL	M	53	317	355	81700	80008	28.8	27.6
BEL	M	54	371	379	83170	81398	27.9	26.7
BEL	M	55	389	399	82968	82852	27	25.9
BEL	M	56	406	435	80972	82598	26.1	25
BEL	M	57	442	526	79350	80549	25.2	24.1
BEL	M	58	494	577	78142	78857	24.4	23.2
BEL	M	59	519	606	77026	77577	23.5	22.4
BEL	M	60	594	654	75260	76368	22.7	21.6
BEL	M	61	612	684	72990	74507	21.9	20.8
BEL	M	62	701	783	70628	72178	21	20
BEL	M	63	746	798	68286	69691	20.2	19.2
BEL	M	64	813	880	66307	67350	19.5	18.4
BEL	M	65	857	913	64040	65212	18.7	17.6
BEL	M	66	863	974	62218	62936	18	16.9
BEL	M	67	941	1080	59764	61112	17.2	16.1
BEL	M	68	916	1161	57621	58654	16.5	15.4
BEL	M	69	1050	1180	56775	56444	15.7	14.7
BEL	M	70	1143	1263	55812	55568	15	14
BEL	M	71	1124	1333	54553	54539	14.3	13.3
BEL	M	72	1348	1468	53298	53218	13.6	12.6
BEL	M	73	1285	1556	47822	51816	12.9	12
BEL	M	74	1261	1567	42442	46353	12.3	11.3
BEL	M	75	1326	1511	40204	41035	11.6	10.7
BEL	M	76	1248	1579	35694	38784	11	10.1
BEL	M	77	1220	1542	30786	34279	10.3	9.5
BEL	M	78	1228	1434	29654	29422	9.8	8.9
BEL	M	79	1464	1540	30948	28236	9.2	8.3
BEL	M	80	1637	1882	30864	29300	8.6	7.7
BEL	M	81	1704	2090	29074	29030	8	7.2
BEL	M	82	1792	2128	26387	27136	7.5	6.7
BEL	M	83	1746	2164	23813	24430	7	6.2
BEL	M	84	1817	2231	21784	21780	6.4	5.7
BEL	M	85	1927	2254	19952	19762	6	5.3
BEL	M	86	1933	2294	17507	17818	5.5	4.9
BEL	M	87	2006	2301	15442	15341	5.1	4.5
BEL	M	88	1942	2345	13541	13350	4.7	4.1
BEL	M	89	1750	2052	10979	11480	4.4	3.8
BEL	M	90	1572	2014	8580	9109	4	3.5
BEL	M	91	1303	1725	6726	6954	3.8	3.2
BEL	M	92	1099	1453	5085	5333	3.5	3
BEL	M	93	952	1169	3820	3924	3.2	2.8
BEL	M	94	789	960	2813	2861	3	2.6
BEL	M	95	626	733	1929	2042	2.7	2.4
BEL	M	96	468	545	1276	1324	2.5	2.2
BEL	M	97	312	368	849	870	2.4	2.1
BEL	M	98	237	266	537	559	2.2	2
BEL	M	99	118	167	280	334	2.1	1.9
BEL	M	100	52	114	122	171	1.9	1.7
BEL	M	101	23	28	50	73	1.8	1.6
BEL	M	102	16	17	22	29	1.7	1.6
BEL	M	103	10	9	16	12	1.6	1.5
BEL	M	104	2	8	9	8	1.6	1.4
BEL	M	105	3	3	6	6	1.5	1.4
BEL	M	106	1	3	2	3	1.4	1.3
BEL	M	107	1	1	2	1	1.4	1.3
BEL	M	108	1	1	1	1	1.3	1.2
BEL	M	109	1	1	1	1	1.3	1.2
BEL	M	110	1	1	1	1	1.3	1.2
BUL	F	0	151	141	29957	29312	78.7	77.5
BUL	F	1	10	11	30800	30170	78.1	76.8
BUL	F	2	14	8	31702	30960	77.2	75.9
BUL	F	3	14	4	32016	31827	76.2	74.9
BUL	F	4	6	5	32498	32079	75.2	73.9
BUL	F	5	6	1	32494	32555	74.2	72.9
BUL	F	6	4	1	32426	32578	73.2	71.9
BUL	F	7	7	2	33107	32496	72.2	70.9
BUL	F	8	4	4	33582	33133	71.3	69.9
BUL	F	9	6	4	34762	33602	70.3	68.9
BUL	F	10	2	1	34903	34780	69.3	67.9
BUL	F	11	5	8	33408	34921	68.3	66.9
BUL	F	12	2	7	32563	33414	67.3	66
BUL	F	13	9	6	31974	32534	66.3	65
BUL	F	14	11	10	31492	31967	65.3	64
BUL	F	15	4	3	30736	31440	64.3	63
BUL	F	16	4	6	29834	30706	63.4	62
BUL	F	17	8	8	29510	29766	62.4	61
BUL	F	18	12	9	30644	29514	61.4	60
BUL	F	19	15	9	31806	30642	60.4	59
BUL	F	20	12	9	30136	31856	59.4	58.1
BUL	F	21	13	10	27501	30095	58.5	57.1
BUL	F	22	6	8	28376	27408	57.5	56.1
BUL	F	23	7	13	30062	28324	56.5	55.1
BUL	F	24	12	15	31715	30008	55.5	54.1
BUL	F	25	8	9	34370	31699	54.5	53.2
BUL	F	26	8	11	36286	34374	53.5	52.2
BUL	F	27	12	19	38876	36297	52.5	51.2
BUL	F	28	30	15	42256	38900	51.6	50.2
BUL	F	29	18	18	45071	42291	50.6	49.2
BUL	F	30	16	22	46538	45150	49.6	48.3
BUL	F	31	29	25	46536	46578	48.6	47.3
BUL	F	32	24	24	46656	46612	47.7	46.3
BUL	F	33	29	25	46384	46721	46.7	45.3
BUL	F	34	29	36	45794	46452	45.7	44.4
BUL	F	35	54	33	46052	45868	44.8	43.4
BUL	F	36	44	41	45927	46104	43.8	42.4
BUL	F	37	44	59	46055	45974	42.9	41.5
BUL	F	38	42	50	46814	46069	41.9	40.5
BUL	F	39	58	48	48594	46860	40.9	39.6
BUL	F	40	65	87	50173	48606	40	38.6
BUL	F	41	74	75	51295	50168	39	37.7
BUL	F	42	97	94	52642	51277	38.1	36.7
BUL	F	43	94	78	53239	52639	37.1	35.8
BUL	F	44	95	135	54232	53218	36.2	34.9
BUL	F	45	116	135	53572	54197	35.3	33.9
BUL	F	46	116	157	50046	53518	34.4	33
BUL	F	47	119	165	48727	50024	33.4	32.1
BUL	F	48	132	144	49981	48674	32.5	31.2
BUL	F	49	167	169	51408	49935	31.6	30.3
BUL	F	50	183	215	51708	51356	30.7	29.4
BUL	F	51	157	233	48100	51642	29.8	28.5
BUL	F	52	163	234	44572	48048	28.9	27.6
BUL	F	53	168	223	44750	44528	28	26.8
BUL	F	54	238	242	46180	44680	27.1	25.9
BUL	F	55	249	294	47169	46100	26.2	25.1
BUL	F	56	265	326	47700	47044	25.4	24.2
BUL	F	57	301	399	48764	47608	24.5	23.4
BUL	F	58	324	400	49302	48619	23.7	22.6
BUL	F	59	411	443	48928	49113	22.8	21.8
BUL	F	60	420	510	49048	48700	22	21
BUL	F	61	473	576	49826	48836	21.2	20.2
BUL	F	62	480	600	51006	49564	20.4	19.4
BUL	F	63	527	621	52164	50706	19.6	18.6
BUL	F	64	575	752	51698	51763	18.8	17.9
BUL	F	65	625	746	51247	51254	18	17.1
BUL	F	66	685	807	51397	50858	17.2	16.4
BUL	F	67	730	959	50514	50819	16.4	15.6
BUL	F	68	870	979	53133	49758	15.7	14.9
BUL	F	69	982	1108	55278	52280	14.9	14.2
BUL	F	70	1023	1257	52925	54270	14.2	13.5
BUL	F	71	1036	1300	50370	51883	13.4	12.8
BUL	F	72	1175	1383	49263	49207	12.7	12.1
BUL	F	73	1265	1447	46702	48027	12	11.4
BUL	F	74	1188	1685	41384	45340	11.3	10.8
BUL	F	75	1251	1636	38463	40002	10.6	10.1
BUL	F	76	1397	1617	36986	37000	9.9	9.5
BUL	F	77	1513	1679	34744	35468	9.3	8.9
BUL	F	78	1563	1752	32700	33112	8.7	8.3
BUL	F	79	1675	1981	30363	30952	8.1	7.8
BUL	F	80	1803	2045	28126	28506	7.5	7.3
BUL	F	81	1895	2076	26732	26231	7	6.8
BUL	F	82	2122	2190	25562	24704	6.5	6.3
BUL	F	83	2258	2383	23470	23298	6	5.8
BUL	F	84	2352	2414	21889	21137	5.6	5.4
BUL	F	85	2533	2570	19806	19440	5.1	5
BUL	F	86	2299	2668	16996	17270	4.8	4.6
BUL	F	87	2176	2364	13783	14568	4.4	4.3
BUL	F	88	1989	2235	10992	11621	4	3.9
BUL	F	89	1776	1886	8881	9051	3.8	3.6
BUL	F	90	1570	1611	6900	7151	3.5	3.4
BUL	F	91	1304	1443	5369	5430	3.2	3.1
BUL	F	92	1107	1182	4094	4116	3	2.9
BUL	F	93	915	975	2974	3041	2.8	2.7
BUL	F	94	688	701	2076	2170	2.6	2.5
BUL	F	95	500	602	1385	1459	2.4	2.3
BUL	F	96	341	423	894	936	2.2	2.2
BUL	F	97	221	247	564	591	2.1	2
BUL	F	98	152	179	327	362	1.9	1.9
BUL	F	99	107	87	204	212	1.8	1.8
BUL	F	100	44	65	92	122	1.7	1.7
BUL	F	101	17	33	33	54	1.6	1.6
BUL	F	102	8	13	16	19	1.6	1.5
BUL	F	103	6	6	12	9	1.5	1.5
BUL	F	104	4	5	6	6	1.4	1.4
BUL	F	105	1	3	2	3	1.4	1.4
BUL	F	106	1	1	1	1	1.3	1.3
BUL	F	107	1	1	1	1	1.3	1.3
BUL	F	108	1	1	1	1	1.2	1.2
BUL	F	109	1	1	1	1	1.2	1.2
BUL	F	110	1	1	1	1	1.2	1.2
BUL	M	0	191	160	31743	30882	71.6	70
BUL	M	1	8	12	32654	31952	71	69.3
BUL	M	2	7	9	33360	32802	70	68.4
BUL	M	3	10	10	33897	33478	69	67.4
BUL	M	4	7	5	34490	33976	68.1	66.4
BUL	M	5	4	6	34097	34554	67.1	65.4
BUL	M	6	4	7	34202	34193	66.1	64.4
BUL	M	7	8	4	35312	34279	65.1	63.5
BUL	M	8	3	4	35676	35342	64.1	62.5
BUL	M	9	4	5	36442	35682	63.1	61.5
BUL	M	10	7	1	36631	36450	62.1	60.5
BUL	M	11	7	10	35516	36624	61.1	59.5
BUL	M	12	6	6	34690	35532	60.1	58.5
BUL	M	13	7	7	33896	34672	59.1	57.5
BUL	M	14	10	10	33263	33890	58.2	56.5
BUL	M	15	19	7	32545	33218	57.2	55.5
BUL	M	16	12	17	31909	32499	56.2	54.5
BUL	M	17	19	17	31626	31848	55.2	53.6
BUL	M	18	26	22	32376	31614	54.3	52.6
BUL	M	19	37	26	33274	32361	53.3	51.6
BUL	M	20	29	29	31642	33274	52.4	50.7
BUL	M	21	24	27	29428	31566	51.4	49.7
BUL	M	22	20	24	30510	29330	50.5	48.8
BUL	M	23	25	31	31898	30372	49.5	47.8
BUL	M	24	41	28	33424	31795	48.5	46.9
BUL	M	25	46	20	36359	33332	47.6	45.9
BUL	M	26	35	24	38686	36256	46.6	44.9
BUL	M	27	41	35	41252	38616	45.7	44
BUL	M	28	33	40	44562	41205	44.7	43
BUL	M	29	51	51	47400	44531	43.8	42
BUL	M	30	57	49	49186	47397	42.8	41.1
BUL	M	31	40	64	49265	49176	41.9	40.1
BUL	M	32	61	76	49157	49242	40.9	39.2
BUL	M	33	82	67	49232	49130	40	38.2
BUL	M	34	72	80	49230	49198	39	37.3
BUL	M	35	97	76	49548	49220	38.1	36.3
BUL	M	36	85	103	49424	49510	37.1	35.4
BUL	M	37	117	126	49865	49382	36.2	34.5
BUL	M	38	125	153	50440	49816	35.3	33.6
BUL	M	39	122	132	52202	50432	34.4	32.7
BUL	M	40	141	160	53478	52158	33.5	31.7
BUL	M	41	157	173	54181	53414	32.5	30.8
BUL	M	42	180	217	55744	54082	31.6	29.9
BUL	M	43	180	226	56410	55670	30.7	29
BUL	M	44	218	274	57224	56298	29.8	28.2
BUL	M	45	269	305	55990	57072	29	27.3
BUL	M	46	271	336	52487	55760	28.1	26.4
BUL	M	47	300	311	51542	52291	27.2	25.6
BUL	M	48	361	371	52784	51318	26.4	24.8
BUL	M	49	404	461	53881	52530	25.6	23.9
BUL	M	50	424	466	53308	53606	24.8	23.1
BUL	M	51	409	540	49110	52970	23.9	22.3
BUL	M	52	431	498	45464	48812	23.1	21.6
BUL	M	53	496	543	45193	45166	22.4	20.8
BUL	M	54	505	625	45972	44845	21.6	20
BUL	M	55	598	670	46698	45568	20.8	19.3
BUL	M	56	613	820	46632	46243	20.1	18.6
BUL	M	57	750	888	46992	46038	19.4	17.9
BUL	M	58	819	913	47303	46363	18.7	17.2
BUL	M	59	825	1000	46097	46630	18	16.6
BUL	M	60	911	1080	45117	45356	17.3	15.9
BUL	M	61	1071	1088	44895	44344	16.6	15.3
BUL	M	62	1091	1222	45188	44038	16	14.7
BUL	M	63	1178	1308	45028	44174	15.4	14.1
BUL	M	64	1196	1469	43685	43976	14.8	13.5
BUL	M	65	1269	1517	42782	42558	14.2	12.9
BUL	M	66	1384	1599	41879	41685	13.6	12.3
BUL	M	67	1400	1634	39885	40636	13	11.8
BUL	M	68	1508	1697	40905	38508	12.5	11.3
BUL	M	69	1672	1806	41682	39344	11.9	10.8
BUL	M	70	1560	2117	38942	39972	11.4	10.2
BUL	M	71	1651	2083	35936	37216	10.9	9.8
BUL	M	72	1640	1987	34662	34178	10.3	9.3
BUL	M	73	1758	2122	32036	32859	9.8	8.8
BUL	M	74	1526	2134	27586	30174	9.3	8.4
BUL	M	75	1592	1940	25152	25911	8.8	8
BUL	M	76	1481	1913	23542	23434	8.4	7.5
BUL	M	77	1485	1839	21686	21903	7.9	7.1
BUL	M	78	1511	1822	19965	20010	7.4	6.7
BUL	M	79	1530	1822	18036	18346	7	6.3
BUL	M	80	1483	1816	16181	16390	6.6	5.9
BUL	M	81	1524	1809	15048	14565	6.1	5.5
BUL	M	82	1550	1754	14007	13436	5.7	5.2
BUL	M	83	1556	1775	12674	12348	5.3	4.9
BUL	M	84	1607	1749	11586	10996	5	4.5
BUL	M	85	1606	1661	10426	9958	4.6	4.2
BUL	M	86	1498	1716	8850	8778	4.3	3.9
BUL	M	87	1276	1541	6984	7324	4	3.6
BUL	M	88	1125	1339	5563	5693	3.7	3.4
BUL	M	89	1032	1192	4534	4430	3.5	3.1
BUL	M	90	841	1019	3376	3505	3.2	2.9
BUL	M	91	626	806	2442	2553	3	2.8
BUL	M	92	611	584	1830	1802	2.7	2.6
BUL	M	93	458	506	1331	1296	2.6	2.4
BUL	M	94	321	360	926	921	2.5	2.3
BUL	M	95	233	271	611	630	2.3	2.2
BUL	M	96	162	201	387	403	2.2	2.1
BUL	M	97	92	111	226	248	2.1	2
BUL	M	98	77	69	132	141	2	1.9
BUL	M	99	46	31	81	82	1.9	1.8
BUL	M	100	17	33	40	48	1.8	1.7
BUL	M	101	6	17	15	21	1.7	1.6
BUL	M	102	3	7	7	8	1.6	1.6
BUL	M	103	2	3	4	3	1.6	1.5
BUL	M	104	1	2	3	2	1.5	1.4
BUL	M	105	1	2	1	2	1.4	1.4
BUL	M	106	1	1	1	1	1.4	1.4
BUL	M	107	1	1	1	1	1.4	1.3
BUL	M	108	1	1	1	1	1.3	1.3
BUL	M	109	1	1	1	1	1.3	1.2
BUL	M	110	1	1	1	1	1.3	1.2
CAN	F	0	712	733	181451	179134	84.4	83.9
CAN	F	1	46	45	184541	182705	83.7	83.3
CAN	F	2	27	25	188304	186162	82.7	82.3
CAN	F	3	17	23	191829	190059	81.7	81.3
CAN	F	4	27	12	194221	193651	80.8	80.3
CAN	F	5	22	17	196149	196279	79.8	79.3
CAN	F	6	11	17	197967	198259	78.8	78.3
CAN	F	7	19	18	199229	199949	77.8	77.3
CAN	F	8	9	10	200609	201066	76.8	76.3
CAN	F	9	16	9	202845	202290	75.8	75.3
CAN	F	10	11	16	204369	204399	74.8	74.3
CAN	F	11	18	23	203461	205826	73.8	73.3
CAN	F	12	15	6	199819	204882	72.8	72.3
CAN	F	13	21	17	195504	201305	71.8	71.3
CAN	F	14	26	32	193693	197130	70.8	70.3
CAN	F	15	37	41	194599	195979	69.8	69.4
CAN	F	16	40	40	196620	197710	68.8	68.4
CAN	F	17	55	53	200022	199724	67.8	67.4
CAN	F	18	57	58	210527	206721	66.9	66.4
CAN	F	19	62	70	225532	221859	65.9	65.4
CAN	F	20	56	82	230527	231580	64.9	64.4
CAN	F	21	76	72	231300	233755	63.9	63.5
CAN	F	22	73	102	233493	233892	62.9	62.5
CAN	F	23	76	108	239418	237804	62	61.5
CAN	F	24	98	106	243666	243788	61	60.5
CAN	F	25	94	96	245850	247924	60	59.6
CAN	F	26	92	102	249105	250056	59	58.6
CAN	F	27	90	141	253928	253694	58	57.6
CAN	F	28	114	146	258371	258705	57.1	56.6
CAN	F	29	108	133	259692	263315	56.1	55.7
CAN	F	30	131	147	256895	264697	55.1	54.7
CAN	F	31	124	145	254475	261617	54.1	53.7
CAN	F	32	139	160	255512	258565	53.2	52.8
CAN	F	33	142	188	258213	259402	52.2	51.8
CAN	F	34	134	169	259944	262091	51.2	50.8
CAN	F	35	158	184	260055	263462	50.2	49.9
CAN	F	36	161	169	259511	263195	49.3	48.9
CAN	F	37	188	216	258514	262231	48.3	47.9
CAN	F	38	177	208	256906	260844	47.4	47
CAN	F	39	187	234	254067	259094	46.4	46
CAN	F	40	188	230	249429	255954	45.4	45
CAN	F	41	215	250	245279	250958	44.5	44.1
CAN	F	42	235	247	243557	246677	43.5	43.1
CAN	F	43	232	267	242788	244749	42.5	42.2
CAN	F	44	243	266	240875	243736	41.6	41.2
CAN	F	45	269	286	238117	241718	40.6	40.3
CAN	F	46	320	320	236923	238701	39.6	39.3
CAN	F	47	313	366	240114	237444	38.7	38.4
CAN	F	48	362	398	244840	240476	37.8	37.4
CAN	F	49	420	431	246013	245041	36.8	36.5
CAN	F	50	446	465	244056	246078	35.9	35.5
CAN	F	51	506	513	242770	244028	34.9	34.6
CAN	F	52	516	525	246126	242654	34	33.7
CAN	F	53	631	600	256608	245962	33.1	32.8
CAN	F	54	730	760	269435	256260	32.2	31.8
CAN	F	55	784	839	277507	269034	31.2	30.9
CAN	F	56	863	928	278572	277096	30.3	30
CAN	F	57	972	1015	276247	278082	29.4	29.1
CAN	F	58	1047	1126	274423	275607	28.5	28.2
CAN	F	59	1170	1211	271324	273759	27.6	27.4
CAN	F	60	1252	1291	266220	270602	26.8	26.5
CAN	F	61	1273	1383	261117	265412	25.9	25.6
CAN	F	62	1387	1538	255236	260258	25	24.7
CAN	F	63	1470	1569	249012	254317	24.1	23.9
CAN	F	64	1503	1666	242844	247976	23.3	23
CAN	F	65	1621	1757	234284	241792	22.4	22.2
CAN	F	66	1740	1876	223530	233026	21.6	21.3
CAN	F	67	1773	1904	214109	222175	20.7	20.5
CAN	F	68	1885	2019	207121	212677	19.9	19.7
CAN	F	69	2111	2083	201427	205532	19.1	18.8
CAN	F	70	2157	2243	196802	199646	18.3	18
CAN	F	71	2423	2363	193542	194817	17.5	17.2
CAN	F	72	2703	2709	183955	191339	16.7	16.4
CAN	F	73	2389	2894	165186	181533	15.9	15.7
CAN	F	74	2503	2761	149834	162806	15.2	14.9
CAN	F	75	2612	2742	141374	147379	14.4	14.2
CAN	F	76	2755	3023	133078	138770	13.7	13.4
CAN	F	77	2820	3065	123957	130353	12.9	12.7
CAN	F	78	3040	3192	115456	121063	12.2	12
CAN	F	79	3123	3449	107429	112329	11.5	11.3
CAN	F	80	3258	3434	100341	104245	10.8	10.6
CAN	F	81	3391	3748	93709	96982	10.2	10
CAN	F	82	3651	3867	87519	90121	9.6	9.3
CAN	F	83	3876	4050	82281	83738	8.9	8.7
CAN	F	84	4170	4357	76718	78238	8.3	8.1
CAN	F	85	4217	4539	71300	72488	7.8	7.6
CAN	F	86	4579	4791	66790	66763	7.2	7
CAN	F	87	4729	4966	61377	61935	6.7	6.5
CAN	F	88	5026	5332	55876	56343	6.2	6
CAN	F	89	5090	5414	49927	50641	5.7	5.6
CAN	F	90	5154	5459	43560	44595	5.3	5.1
CAN	F	91	5007	5375	37793	38343	4.9	4.7
CAN	F	92	4853	5155	31947	32657	4.5	4.4
CAN	F	93	4523	4894	26879	27165	4.2	4
CAN	F	94	4259	4467	21984	22277	3.9	3.7
CAN	F	95	3694	4055	17367	17868	3.6	3.5
CAN	F	96	3150	3436	13464	13817	3.3	3.2
CAN	F	97	2748	2815	10018	10400	3.1	3
CAN	F	98	2099	2366	7208	7518	2.8	2.7
CAN	F	99	1616	1718	4793	5232	2.6	2.5
CAN	F	100	1096	1335	3066	3369	2.5	2.4
CAN	F	101	716	849	1950	2108	2.3	2.2
CAN	F	102	499	606	1192	1285	2.1	2.1
CAN	F	103	348	338	758	756	2	1.9
CAN	F	104	237	229	475	474	1.9	1.8
CAN	F	105	148	156	252	273	1.8	1.7
CAN	F	106	76	90	139	147	1.7	1.6
CAN	F	107	43	52	76	73	1.6	1.6
CAN	F	108	21	23	36	39	1.5	1.5
CAN	F	109	8	14	20	22	1.5	1.4
CAN	F	110	9	17	16	17	1.4	1.4
CAN	M	0	945	918	190627	188410	80.2	79.4
CAN	M	1	51	49	194299	191908	79.6	78.8
CAN	M	2	38	43	198284	195904	78.6	77.8
CAN	M	3	27	21	201575	200090	77.6	76.8
CAN	M	4	27	24	203799	203588	76.6	75.8
CAN	M	5	17	17	205562	205933	75.6	74.8
CAN	M	6	11	19	207294	207739	74.6	73.9
CAN	M	7	17	14	208222	209424	73.6	72.9
CAN	M	8	15	17	209137	210141	72.6	71.9
CAN	M	9	26	21	211086	210974	71.7	70.9
CAN	M	10	17	24	212310	212842	70.7	69.9
CAN	M	11	24	23	210975	214013	69.7	68.9
CAN	M	12	17	18	206964	212489	68.7	67.9
CAN	M	13	21	16	202688	208459	67.7	66.9
CAN	M	14	34	48	201204	204432	66.7	65.9
CAN	M	15	62	59	202243	203498	65.7	64.9
CAN	M	16	55	63	204630	205297	64.7	63.9
CAN	M	17	97	78	208956	207810	63.7	63
CAN	M	18	118	120	222029	216641	62.8	62
CAN	M	19	155	153	241823	235894	61.8	61
CAN	M	20	159	211	249973	249913	60.8	60.1
CAN	M	21	158	192	252093	254268	59.9	59.1
CAN	M	22	185	202	255583	256048	58.9	58.1
CAN	M	23	214	239	262274	261424	58	57.2
CAN	M	24	245	248	266416	266927	57	56.2
CAN	M	25	230	304	267039	270110	56	55.3
CAN	M	26	239	284	267510	270285	55.1	54.4
CAN	M	27	275	314	269536	270925	54.1	53.4
CAN	M	28	237	336	272142	273270	53.2	52.5
CAN	M	29	273	386	271633	276046	52.2	51.5
CAN	M	30	259	366	266539	275968	51.3	50.6
CAN	M	31	268	348	261430	270774	50.4	49.7
CAN	M	32	267	379	261388	265444	49.4	48.7
CAN	M	33	291	340	263983	265298	48.5	47.8
CAN	M	34	311	369	264476	267886	47.5	46.9
CAN	M	35	317	415	262666	268107	46.6	45.9
CAN	M	36	351	360	260001	265978	45.6	45
CAN	M	37	280	419	257159	262708	44.7	44.1
CAN	M	38	321	407	254552	259627	43.7	43.1
CAN	M	39	342	403	250396	256799	42.8	42.2
CAN	M	40	381	443	244681	252387	41.8	41.3
CAN	M	41	341	486	240316	246278	40.9	40.3
CAN	M	42	378	489	238453	241677	40	39.4
CAN	M	43	389	461	237784	239609	39	38.5
CAN	M	44	394	516	236047	238677	38.1	37.6
CAN	M	45	392	529	233432	236772	37.1	36.6
CAN	M	46	466	559	233282	233991	36.2	35.7
CAN	M	47	519	594	237277	233592	35.3	34.8
CAN	M	48	630	694	242337	237436	34.4	33.9
CAN	M	49	642	731	243449	242338	33.4	33
CAN	M	50	658	797	241037	243264	32.5	32.1
CAN	M	51	801	850	239756	240670	31.6	31.2
CAN	M	52	835	932	243920	239286	30.7	30.3
CAN	M	53	933	966	255213	243253	29.8	29.4
CAN	M	54	1103	1143	268339	254455	28.9	28.6
CAN	M	55	1258	1359	276236	267318	28	27.7
CAN	M	56	1380	1528	276787	275038	27.2	26.8
CAN	M	57	1532	1640	273388	275466	26.3	26
CAN	M	58	1630	1772	270324	271868	25.4	25.1
CAN	M	59	1782	1911	266060	268724	24.6	24.3
CAN	M	60	1873	2074	260222	264301	23.8	23.4
CAN	M	61	1996	2263	254572	258419	22.9	22.6
CAN	M	62	2212	2285	247441	252651	22.1	21.8
CAN	M	63	2228	2433	239781	245409	21.3	21
CAN	M	64	2371	2500	232061	237695	20.5	20.2
CAN	M	65	2629	2735	221935	229797	19.7	19.4
CAN	M	66	2587	2961	210865	219523	18.9	18.6
CAN	M	67	2655	2910	201813	208413	18.2	17.9
CAN	M	68	2748	2972	194669	199236	17.4	17.1
CAN	M	69	2994	3139	188071	191907	16.6	16.4
CAN	M	70	3217	3247	182482	185269	15.9	15.7
CAN	M	71	3387	3451	178527	179437	15.2	14.9
CAN	M	72	3620	3712	168950	175228	14.4	14.2
CAN	M	73	3445	4068	150944	165429	13.8	13.5
CAN	M	74	3429	3739	136121	147487	13.1	12.8
CAN	M	75	3445	3697	127462	132634	12.4	12.1
CAN	M	76	3663	3958	118602	123888	11.7	11.5
CAN	M	77	3663	4066	108318	114941	11.1	10.8
CAN	M	78	3679	4221	98534	104569	10.4	10.2
CAN	M	79	3783	4067	90073	94670	9.8	9.6
CAN	M	80	3958	4169	82687	86151	9.2	9
CAN	M	81	3974	4332	75727	78704	8.6	8.4
CAN	M	82	4108	4399	69240	71540	8.1	7.8
CAN	M	83	4238	4513	63386	64991	7.5	7.3
CAN	M	84	4184	4627	57314	59067	7	6.8
CAN	M	85	4339	4642	51625	52876	6.5	6.3
CAN	M	86	4531	4651	46583	47055	6	5.9
CAN	M	87	4391	4819	41154	41993	5.6	5.4
CAN	M	88	4539	4725	35749	36511	5.2	5
CAN	M	89	4083	4466	29712	31221	4.8	4.6
CAN	M	90	3775	4238	24170	25583	4.4	4.3
CAN	M	91	3485	3730	19529	20387	4.1	4
CAN	M	92	2948	3426	15202	16167	3.8	3.6
CAN	M	93	2626	2786	11523	12220	3.5	3.4
CAN	M	94	2097	2369	8647	9065	3.3	3.1
CAN	M	95	1731	1951	6222	6618	3	2.9
CAN	M	96	1352	1476	4367	4601	2.8	2.7
CAN	M	97	1008	1107	3008	3153	2.6	2.5
CAN	M	98	719	802	1948	2073	2.4	2.4
CAN	M	99	479	531	1162	1331	2.3	2.2
CAN	M	100	248	354	649	771	2.1	2.1
CAN	M	101	208	174	378	418	2	1.9
CAN	M	102	107	115	209	229	1.9	1.8
CAN	M	103	63	57	122	122	1.8	1.7
CAN	M	104	42	43	74	73	1.7	1.6
CAN	M	105	19	24	37	42	1.6	1.6
CAN	M	106	11	17	22	22	1.5	1.5
CAN	M	107	8	8	9	10	1.5	1.4
CAN	M	108	2	3	6	6	1.4	1.4
CAN	M	109	2	1	2	3	1.4	1.4
CAN	M	110	3	2	3	2	1.4	1.3
CHL	F	0	601	463	105222	98493	82.6	81.8
CHL	F	1	40	34	107390	105108	82	81.2
CHL	F	2	26	17	108459	107361	81.1	80.2
CHL	F	3	23	22	113581	108437	80.1	79.2
CHL	F	4	18	17	117328	113561	79.1	78.3
CHL	F	5	14	18	116839	117311	78.1	77.3
CHL	F	6	14	6	116667	116826	77.1	76.3
CHL	F	7	21	14	117742	116653	76.1	75.3
CHL	F	8	11	7	119634	117729	75.1	74.3
CHL	F	9	14	5	120452	119625	74.2	73.3
CHL	F	10	15	7	118598	120442	73.2	72.3
CHL	F	11	11	15	116028	118586	72.2	71.3
CHL	F	12	18	19	113528	116012	71.2	70.3
CHL	F	13	18	14	111647	113511	70.2	69.3
CHL	F	14	16	17	110780	111631	69.2	68.3
CHL	F	15	26	13	111640	110762	68.2	67.3
CHL	F	16	38	31	114301	111613	67.2	66.3
CHL	F	17	34	26	116977	114269	66.2	65.4
CHL	F	18	32	44	119401	116943	65.3	64.4
CHL	F	19	32	43	121200	119363	64.3	63.4
CHL	F	20	40	42	122840	121161	63.3	62.4
CHL	F	21	51	28	125602	122800	62.3	61.5
CHL	F	22	47	58	129284	125555	61.3	60.5
CHL	F	23	44	46	132920	129235	60.4	59.5
CHL	F	24	53	59	136463	132869	59.4	58.5
CHL	F	25	39	50	139359	136413	58.4	57.5
CHL	F	26	54	56	141869	139309	57.4	56.6
CHL	F	27	54	63	145062	141812	56.4	55.6
CHL	F	28	58	59	148075	145004	55.5	54.6
CHL	F	29	72	62	149352	148012	54.5	53.6
CHL	F	30	52	69	146461	149288	53.5	52.6
CHL	F	31	70	65	141145	146397	52.5	51.7
CHL	F	32	74	83	136372	141072	51.6	50.7
CHL	F	33	68	87	131999	136294	50.6	49.7
CHL	F	34	76	89	127817	131919	49.6	48.8
CHL	F	35	77	83	125826	127736	48.6	47.8
CHL	F	36	101	76	128230	125742	47.7	46.8
CHL	F	37	96	96	130579	128138	46.7	45.9
CHL	F	38	113	102	126852	130476	45.7	44.9
CHL	F	39	104	124	121904	126741	44.8	43.9
CHL	F	40	113	124	118437	121789	43.8	43
CHL	F	41	137	152	115670	118305	42.9	42
CHL	F	42	115	143	116171	115534	41.9	41.1
CHL	F	43	127	156	119152	116036	41	40.1
CHL	F	44	150	162	122663	119003	40	39.2
CHL	F	45	147	190	124790	122501	39	38.2
CHL	F	46	187	203	124580	124607	38.1	37.3
CHL	F	47	213	212	122632	124375	37.1	36.3
CHL	F	48	201	246	119523	122413	36.2	35.4
CHL	F	49	209	246	117108	119298	35.3	34.5
CHL	F	50	237	243	117752	116876	34.3	33.5
CHL	F	51	288	329	120038	117478	33.4	32.6
CHL	F	52	286	301	121419	119737	32.5	31.7
CHL	F	53	311	375	122097	121100	31.6	30.8
CHL	F	54	361	380	122730	121739	30.6	29.9
CHL	F	55	368	454	122359	122338	29.7	29
CHL	F	56	421	445	121408	121936	28.8	28.1
CHL	F	57	477	537	118402	120936	27.9	27.2
CHL	F	58	465	542	113679	117896	27	26.3
CHL	F	59	510	604	109281	113147	26.1	25.4
CHL	F	60	492	657	105200	108718	25.2	24.5
CHL	F	61	550	700	101800	104600	24.4	23.7
CHL	F	62	654	702	98196	101147	23.5	22.8
CHL	F	63	606	740	93191	97517	22.6	22
CHL	F	64	675	789	87908	92486	21.8	21.1
CHL	F	65	730	770	84424	87174	21	20.3
CHL	F	66	753	832	80520	83651	20.1	19.5
CHL	F	67	746	907	75551	79707	19.3	18.7
CHL	F	68	763	948	71442	74716	18.5	17.9
CHL	F	69	815	994	68656	70563	17.7	17.1
CHL	F	70	880	1049	66039	67724	16.9	16.4
CHL	F	71	924	1098	63414	65049	16.1	15.6
CHL	F	72	998	1094	60996	62378	15.3	14.9
CHL	F	73	1065	1155	58105	59920	14.6	14.1
CHL	F	74	1035	1235	54865	56988	13.9	13.4
CHL	F	75	1059	1288	51625	53711	13.1	12.7
CHL	F	76	1203	1346	48854	50400	12.4	12
CHL	F	77	1272	1415	46157	47544	11.7	11.3
CHL	F	78	1341	1458	43236	44787	11	10.6
CHL	F	79	1286	1477	40086	41847	10.3	9.9
CHL	F	80	1397	1674	36058	38618	9.6	9.3
CHL	F	81	1385	1614	32599	34540	9	8.7
CHL	F	82	1395	1644	30506	31101	8.4	8.1
CHL	F	83	1478	1629	28350	28968	7.7	7.5
CHL	F	84	1496	1777	25890	26748	7.1	6.9
CHL	F	85	1590	1751	23532	24230	6.5	6.3
CHL	F	86	1646	1732	21739	21856	5.9	5.8
CHL	F	87	1704	1833	20181	20014	5.4	5.2
CHL	F	88	1791	1905	15332	18391	4.8	4.6
CHL	F	89	1825	1968	10517	13466	4.3	4.1
CHL	F	90	1697	1852	9185	8652	4	3.6
CHL	F	91	1543	1779	7810	7458	3.8	3.4
CHL	F	92	1433	1586	6234	6213	3.5	3.2
CHL	F	93	1185	1341	4962	4858	3.3	3
CHL	F	94	1044	1150	4021	3793	3	2.8
CHL	F	95	907	1035	3155	2980	2.8	2.6
CHL	F	96	782	771	2391	2285	2.5	2.4
CHL	F	97	594	688	1766	1689	2.3	2.2
CHL	F	98	444	494	1271	1217	2.2	2
CHL	F	99	349	376	881	857	2	1.9
CHL	F	100	260	243	604	573	1.9	1.8
CHL	F	101	198	188	420	385	1.8	1.6
CHL	F	102	122	139	281	261	1.6	1.6
CHL	F	103	75	97	189	174	1.6	1.5
CHL	F	104	64	78	119	112	1.5	1.4
CHL	F	105	28	45	69	67	1.4	1.3
CHL	F	106	21	26	39	39	1.4	1.3
CHL	F	107	9	11	22	23	1.3	1.2
CHL	F	108	10	5	16	14	1.3	1.2
CHL	F	109	6	5	11	9	1.2	1.2
CHL	F	110	4	12	18	19	1.2	1.2
CHL	M	0	770	622	109530	103053	77.4	76.1
CHL	M	1	60	45	111510	109394	76.9	75.5
CHL	M	2	42	33	112452	111465	76	74.6
CHL	M	3	25	21	117765	112423	75	73.6
CHL	M	4	23	25	121947	117741	74	72.6
CHL	M	5	18	13	121554	121928	73	71.6
CHL	M	6	21	19	121166	121536	72	70.6
CHL	M	7	14	17	122595	121149	71	69.6
CHL	M	8	22	13	124868	122578	70	68.7
CHL	M	9	23	18	125703	124849	69.1	67.7
CHL	M	10	9	15	123828	125687	68.1	66.7
CHL	M	11	23	11	120996	123813	67.1	65.7
CHL	M	12	17	16	118333	120979	66.1	64.7
CHL	M	13	26	25	116737	118312	65.1	63.7
CHL	M	14	31	21	115875	116712	64.1	62.7
CHL	M	15	46	41	116407	115841	63.1	61.7
CHL	M	16	42	39	119043	116365	62.1	60.7
CHL	M	17	72	60	122017	118989	61.2	59.8
CHL	M	18	100	97	124848	121935	60.2	58.8
CHL	M	19	123	94	126744	124744	59.3	57.8
CHL	M	20	108	99	128134	126636	58.3	56.9
CHL	M	21	109	130	130547	128022	57.4	55.9
CHL	M	22	143	134	133629	130418	56.4	55
CHL	M	23	131	147	136505	133490	55.5	54
CHL	M	24	144	159	139528	136359	54.5	53.1
CHL	M	25	177	151	142317	139369	53.6	52.1
CHL	M	26	169	186	144838	142146	52.6	51.2
CHL	M	27	158	179	147458	144666	51.7	50.3
CHL	M	28	169	164	150267	147291	50.8	49.3
CHL	M	29	207	189	151757	150083	49.8	48.4
CHL	M	30	172	203	148347	151565	48.9	47.5
CHL	M	31	192	212	142331	148151	47.9	46.5
CHL	M	32	178	198	136973	142137	47	45.6
CHL	M	33	187	207	131641	136781	46.1	44.6
CHL	M	34	184	191	127132	131450	45.1	43.7
CHL	M	35	175	219	124964	126941	44.2	42.8
CHL	M	36	204	229	126346	124757	43.3	41.8
CHL	M	37	229	214	127904	126127	42.3	40.9
CHL	M	38	207	226	124031	127683	41.4	40
CHL	M	39	197	254	118692	123809	40.5	39.1
CHL	M	40	204	245	114457	118469	39.5	38.1
CHL	M	41	230	267	111426	114221	38.6	37.2
CHL	M	42	214	255	111801	111187	37.7	36.3
CHL	M	43	260	278	114293	111550	36.8	35.4
CHL	M	44	297	321	117313	114003	35.8	34.5
CHL	M	45	298	360	119357	116994	34.9	33.6
CHL	M	46	350	371	118624	119010	34	32.7
CHL	M	47	374	449	115838	118236	33.1	31.8
CHL	M	48	381	429	112536	115428	32.2	30.9
CHL	M	49	402	441	109905	112124	31.3	30
CHL	M	50	447	504	109966	109459	30.4	29.1
CHL	M	51	462	520	111834	109485	29.6	28.2
CHL	M	52	543	598	112917	111303	28.7	27.4
CHL	M	53	564	683	113146	112318	27.8	26.5
CHL	M	54	631	745	113118	112488	27	25.7
CHL	M	55	647	791	112261	112413	26.1	24.9
CHL	M	56	710	831	111151	111515	25.2	24
CHL	M	57	751	928	107875	110343	24.4	23.2
CHL	M	58	739	889	102983	107047	23.6	22.4
CHL	M	59	812	998	98619	102121	22.7	21.6
CHL	M	60	859	1046	94757	97692	21.9	20.8
CHL	M	61	932	1152	91859	93760	21.1	20
CHL	M	62	1005	1181	88400	90787	20.3	19.2
CHL	M	63	1020	1250	83030	87280	19.6	18.5
CHL	M	64	966	1244	77655	81909	18.8	17.7
CHL	M	65	1067	1299	74109	76517	18	17
CHL	M	66	1053	1357	70180	72916	17.3	16.3
CHL	M	67	1113	1410	65551	68941	16.5	15.6
CHL	M	68	1093	1436	61554	64295	15.8	14.9
CHL	M	69	1223	1435	58589	60260	15.1	14.2
CHL	M	70	1252	1557	55813	57225	14.4	13.6
CHL	M	71	1333	1563	53055	54384	13.7	12.9
CHL	M	72	1394	1633	50342	51568	13	12.3
CHL	M	73	1361	1667	47309	48829	12.4	11.7
CHL	M	74	1414	1709	44230	45777	11.7	11.1
CHL	M	75	1410	1783	40947	42649	11.1	10.4
CHL	M	76	1461	1814	37915	39332	10.5	9.9
CHL	M	77	1478	1777	35011	36280	9.9	9.3
CHL	M	78	1505	1794	31892	33375	9.3	8.8
CHL	M	79	1564	1725	28696	30248	8.7	8.2
CHL	M	80	1461	1797	25249	27049	8.2	7.7
CHL	M	81	1434	1715	22406	23648	7.6	7.2
CHL	M	82	1437	1816	20387	20816	7.1	6.7
CHL	M	83	1360	1648	18260	18821	6.6	6.2
CHL	M	84	1415	1598	16080	16749	6	5.8
CHL	M	85	1320	1604	14167	14590	5.6	5.3
CHL	M	86	1385	1442	12603	12734	5	4.8
CHL	M	87	1277	1448	11247	11217	4.6	4.3
CHL	M	88	1239	1460	8264	9903	4.1	3.9
CHL	M	89	1150	1310	5453	6981	3.6	3.4
CHL	M	90	1096	1211	4527	4241	3.4	3
CHL	M	91	953	985	3684	3462	3.2	2.9
CHL	M	92	791	932	2796	2765	3	2.6
CHL	M	93	614	766	2044	2025	2.8	2.5
CHL	M	94	539	514	1547	1445	2.5	2.5
CHL	M	95	385	418	1147	1081	2.4	2.3
CHL	M	96	299	336	824	790	2.2	2.1
CHL	M	97	231	252	580	548	2.1	2
CHL	M	98	155	193	390	375	1.9	1.9
CHL	M	99	115	139	245	241	1.8	1.8
CHL	M	100	80	77	150	142	1.7	1.6
CHL	M	101	57	47	99	86	1.6	1.6
CHL	M	102	45	35	59	53	1.5	1.5
CHL	M	103	19	21	30	30	1.5	1.4
CHL	M	104	9	12	17	16	1.4	1.4
CHL	M	105	6	7	8	9	1.3	1.3
CHL	M	106	1	4	4	4	1.3	1.3
CHL	M	107	1	1	2	2	1.3	1.2
CHL	M	108	1	1	2	1	1.2	1.2
CHL	M	109	1	1	1	1	1.2	1.2
CHL	M	110	1	4	5	4	1.2	1.2
CRO	F	0	63	64	17726	17530	81.4	80.8
CRO	F	1	3	3	17738	17735	80.7	80.1
CRO	F	2	3	3	17906	17688	79.8	79.2
CRO	F	3	1	2	17902	17826	78.8	78.2
CRO	F	4	2	1	18094	17831	77.8	77.2
CRO	F	5	1	3	18470	17984	76.8	76.2
CRO	F	6	3	2	18870	18379	75.8	75.2
CRO	F	7	1	3	19214	18759	74.8	74.2
CRO	F	8	2	2	19642	19112	73.8	73.2
CRO	F	9	1	1	20436	19556	72.8	72.2
CRO	F	10	1	2	20418	20322	71.8	71.2
CRO	F	11	3	1	19692	20286	70.8	70.2
CRO	F	12	2	2	19170	19577	69.8	69.2
CRO	F	13	4	1	19408	19048	68.8	68.2
CRO	F	14	4	2	19270	19296	67.8	67.2
CRO	F	15	1	3	18743	19168	66.8	66.2
CRO	F	16	3	4	18858	18638	65.8	65.3
CRO	F	17	2	4	19232	18774	64.9	64.3
CRO	F	18	4	1	20050	19150	63.9	63.3
CRO	F	19	7	3	21044	19990	62.9	62.3
CRO	F	20	3	6	22022	20920	61.9	61.3
CRO	F	21	5	4	23191	21901	60.9	60.3
CRO	F	22	3	1	23830	23068	59.9	59.3
CRO	F	23	5	3	23534	23730	58.9	58.3
CRO	F	24	4	6	23072	23463	57.9	57.3
CRO	F	25	6	8	22951	22980	57	56.4
CRO	F	26	7	3	22452	22810	56	55.4
CRO	F	27	2	2	22832	22338	55	54.4
CRO	F	28	11	2	23639	22692	54	53.4
CRO	F	29	8	6	23653	23493	53	52.4
CRO	F	30	7	5	24090	23532	52	51.4
CRO	F	31	10	9	24592	23953	51	50.4
CRO	F	32	8	8	24954	24453	50.1	49.4
CRO	F	33	8	7	25778	24824	49.1	48.4
CRO	F	34	8	6	26775	25670	48.1	47.5
CRO	F	35	9	8	27154	26630	47.1	46.5
CRO	F	36	14	17	27210	27024	46.1	45.5
CRO	F	37	14	18	27451	27070	45.1	44.5
CRO	F	38	15	18	27762	27321	44.2	43.5
CRO	F	39	24	20	27909	27595	43.2	42.6
CRO	F	40	16	21	27708	27758	42.2	41.6
CRO	F	41	30	24	27358	27548	41.3	40.6
CRO	F	42	25	30	27232	27192	40.3	39.7
CRO	F	43	27	24	26978	27072	39.3	38.7
CRO	F	44	25	30	26676	26840	38.4	37.7
CRO	F	45	24	32	26716	26533	37.4	36.8
CRO	F	46	46	36	26736	26564	36.5	35.8
CRO	F	47	39	45	26648	26594	35.5	34.9
CRO	F	48	39	52	26016	26468	34.6	33.9
CRO	F	49	52	55	26076	25868	33.6	33
CRO	F	50	53	49	27134	25946	32.7	32.1
CRO	F	51	58	62	27902	26987	31.7	31.1
CRO	F	52	82	62	28948	27727	30.8	30.2
CRO	F	53	66	93	29756	28767	29.9	29.3
CRO	F	54	88	99	29314	29592	29	28.4
CRO	F	55	83	108	28973	29182	28	27.4
CRO	F	56	126	103	29662	28813	27.1	26.6
CRO	F	57	133	124	30459	29476	26.2	25.6
CRO	F	58	162	150	30912	30286	25.4	24.8
CRO	F	59	168	154	31030	30737	24.5	23.9
CRO	F	60	167	172	30850	30827	23.6	23
CRO	F	61	180	201	30625	30668	22.7	22.1
CRO	F	62	217	226	31109	30424	21.9	21.3
CRO	F	63	219	241	31468	30896	21	20.4
CRO	F	64	274	310	30696	31186	20.2	19.6
CRO	F	65	257	306	29933	30427	19.3	18.8
CRO	F	66	292	307	29372	29650	18.5	17.9
CRO	F	67	294	367	27758	29056	17.7	17.1
CRO	F	68	328	373	27158	27406	16.9	16.3
CRO	F	69	347	374	27688	26800	16.1	15.6
CRO	F	70	397	427	26480	27266	15.3	14.8
CRO	F	71	392	422	25130	26041	14.5	14
CRO	F	72	452	480	23622	24693	13.7	13.2
CRO	F	73	378	542	19672	23108	12.9	12.5
CRO	F	74	418	487	17718	19236	12.2	11.7
CRO	F	75	548	491	19240	17248	11.5	11
CRO	F	76	623	681	20627	18642	10.8	10.3
CRO	F	77	718	754	20317	19928	10.1	9.7
CRO	F	78	779	891	19694	19509	9.4	9.1
CRO	F	79	879	969	19534	18834	8.8	8.4
CRO	F	80	931	1059	18672	18578	8.2	7.9
CRO	F	81	1087	1171	17886	17600	7.6	7.3
CRO	F	82	1208	1251	16807	16722	7	6.8
CRO	F	83	1270	1327	15416	15504	6.5	6.3
CRO	F	84	1335	1369	14008	14113	6	5.8
CRO	F	85	1285	1370	12474	12646	5.6	5.3
CRO	F	86	1302	1490	11066	11147	5.2	4.9
CRO	F	87	1347	1399	9417	9665	4.7	4.5
CRO	F	88	1249	1362	7803	8073	4.4	4.1
CRO	F	89	1134	1337	6147	6529	4.1	3.8
CRO	F	90	916	1114	4734	5017	3.8	3.5
CRO	F	91	801	921	3573	3807	3.5	3.3
CRO	F	92	701	752	2768	2794	3.2	3
CRO	F	93	540	619	2132	2108	3	2.8
CRO	F	94	457	520	1553	1609	2.8	2.6
CRO	F	95	388	366	1096	1118	2.5	2.4
CRO	F	96	285	289	747	772	2.4	2.2
CRO	F	97	158	222	478	504	2.2	2.1
CRO	F	98	125	141	314	329	2	1.9
CRO	F	99	70	76	184	206	1.9	1.8
CRO	F	100	32	72	88	125	1.8	1.7
CRO	F	101	14	29	37	52	1.7	1.6
CRO	F	102	15	11	21	20	1.6	1.5
CRO	F	103	4	16	12	16	1.5	1.5
CRO	F	104	5	3	8	5	1.5	1.4
CRO	F	105	1	4	4	4	1.4	1.4
CRO	F	106	1	2	2	2	1.4	1.3
CRO	F	107	1	1	1	1	1.3	1.3
CRO	F	108	1	1	1	1	1.3	1.2
CRO	F	109	1	1	1	1	1.2	1.2
CRO	F	110	1	1	1	1	1.2	1.2
CRO	M	0	80	78	18720	18415	75.4	74.7
CRO	M	1	3	6	18857	18722	74.7	74
CRO	M	2	4	5	18766	18802	73.7	73
CRO	M	3	2	3	18826	18700	72.7	72
CRO	M	4	1	4	19232	18731	71.7	71
CRO	M	5	1	1	19756	19122	70.7	70
CRO	M	6	1	1	20368	19632	69.7	69
CRO	M	7	1	2	20522	20241	68.7	68
CRO	M	8	1	2	20765	20406	67.7	67
CRO	M	9	1	1	21392	20644	66.7	66
CRO	M	10	1	1	21330	21270	65.7	65.1
CRO	M	11	6	1	20736	21201	64.7	64.1
CRO	M	12	2	1	20344	20620	63.8	63.1
CRO	M	13	1	2	20620	20231	62.8	62.1
CRO	M	14	4	4	20440	20514	61.8	61.1
CRO	M	15	1	5	19870	20314	60.8	60.1
CRO	M	16	8	10	19840	19760	59.8	59.1
CRO	M	17	12	7	20240	19756	58.8	58.1
CRO	M	18	15	13	21226	20254	57.8	57.1
CRO	M	19	21	19	22410	21404	56.9	56.2
CRO	M	20	10	14	23433	22572	55.9	55.2
CRO	M	21	9	20	24648	23544	55	54.3
CRO	M	22	16	12	25718	24816	54	53.3
CRO	M	23	15	21	25514	25935	53	52.3
CRO	M	24	22	19	24518	25747	52	51.4
CRO	M	25	10	12	24315	24750	51.1	50.4
CRO	M	26	14	12	24120	24494	50.1	49.4
CRO	M	27	28	9	24681	24338	49.1	48.5
CRO	M	28	12	16	25319	24909	48.2	47.5
CRO	M	29	18	25	24972	25498	47.2	46.5
CRO	M	30	18	27	25480	25157	46.2	45.6
CRO	M	31	20	17	26014	25688	45.3	44.6
CRO	M	32	17	17	26192	26231	44.3	43.6
CRO	M	33	19	23	26836	26394	43.4	42.7
CRO	M	34	30	30	27974	27026	42.4	41.7
CRO	M	35	37	26	28407	28150	41.4	40.8
CRO	M	36	42	35	28409	28610	40.5	39.8
CRO	M	37	31	34	28722	28616	39.5	38.8
CRO	M	38	49	32	29148	28848	38.6	37.9
CRO	M	39	45	39	29280	29278	37.6	36.9
CRO	M	40	59	42	28904	29394	36.7	36
CRO	M	41	48	36	28486	28990	35.8	35
CRO	M	42	61	51	28041	28536	34.8	34.1
CRO	M	43	65	51	27708	28150	33.9	33.1
CRO	M	44	67	57	27554	27761	33	32.2
CRO	M	45	57	75	27474	27640	32.1	31.2
CRO	M	46	82	78	27304	27491	31.1	30.3
CRO	M	47	91	88	27232	27338	30.2	29.4
CRO	M	48	102	111	26431	27190	29.3	28.5
CRO	M	49	112	108	26208	26446	28.4	27.6
CRO	M	50	128	124	26798	26132	27.6	26.7
CRO	M	51	123	137	27477	26749	26.7	25.9
CRO	M	52	165	185	28355	27374	25.8	25
CRO	M	53	205	190	28896	28169	24.9	24.2
CRO	M	54	207	225	28388	28690	24.1	23.3
CRO	M	55	244	250	27894	28182	23.3	22.5
CRO	M	56	271	260	28180	27670	22.5	21.7
CRO	M	57	318	281	28548	27906	21.7	20.9
CRO	M	58	307	321	28718	28229	20.9	20.1
CRO	M	59	349	387	28882	28398	20.2	19.3
CRO	M	60	396	391	28690	28500	19.4	18.6
CRO	M	61	365	503	28094	28284	18.7	17.8
CRO	M	62	452	480	28196	27624	17.9	17.1
CRO	M	63	536	510	28502	27747	17.2	16.4
CRO	M	64	569	584	28384	27952	16.5	15.7
CRO	M	65	575	658	27394	27848	15.8	15.1
CRO	M	66	597	673	25827	26766	15.2	14.4
CRO	M	67	633	751	24203	25154	14.5	13.8
CRO	M	68	641	661	23198	23552	13.9	13.2
CRO	M	69	688	735	22518	22538	13.2	12.5
CRO	M	70	695	771	20700	21793	12.6	11.9
CRO	M	71	647	782	19135	19954	12	11.3
CRO	M	72	656	789	17600	18450	11.4	10.8
CRO	M	73	569	895	14294	16846	10.9	10.2
CRO	M	74	537	628	12417	13670	10.3	9.7
CRO	M	75	606	648	12989	11826	9.7	9.2
CRO	M	76	711	702	13776	12334	9.2	8.7
CRO	M	77	755	879	13452	12993	8.6	8.1
CRO	M	78	803	884	12652	12624	8.1	7.7
CRO	M	79	803	866	12124	11816	7.6	7.2
CRO	M	80	845	934	11054	11248	7.1	6.7
CRO	M	81	887	962	10177	10182	6.6	6.2
CRO	M	82	908	989	9350	9223	6.1	5.8
CRO	M	83	878	1016	8251	8407	5.7	5.4
CRO	M	84	855	944	7116	7322	5.3	5
CRO	M	85	843	934	6052	6228	4.9	4.6
CRO	M	86	745	862	4940	5216	4.6	4.3
CRO	M	87	644	760	4030	4179	4.2	4
CRO	M	88	625	654	3294	3384	3.9	3.7
CRO	M	89	558	628	2477	2664	3.6	3.4
CRO	M	90	415	525	1812	1945	3.4	3.1
CRO	M	91	338	401	1324	1397	3.1	2.9
CRO	M	92	272	328	902	983	2.9	2.7
CRO	M	93	195	222	613	670	2.7	2.6
CRO	M	94	137	156	393	432	2.5	2.4
CRO	M	95	109	98	274	273	2.4	2.3
CRO	M	96	53	71	188	191	2.2	2.1
CRO	M	97	53	57	126	132	2.1	2
CRO	M	98	26	46	82	84	2	1.9
CRO	M	99	24	23	40	44	1.9	1.8
CRO	M	100	10	19	19	25	1.8	1.7
CRO	M	101	4	6	5	9	1.7	1.6
CRO	M	102	2	2	4	4	1.6	1.5
CRO	M	103	1	3	1	3	1.5	1.5
CRO	M	104	1	1	1	1	1.5	1.4
CRO	M	105	1	1	1	1	1.4	1.4
CRO	M	106	1	1	1	1	1.4	1.3
CRO	M	107	1	1	1	1	1.3	1.3
CRO	M	108	1	1	1	1	1.3	1.3
CRO	M	109	1	1	1	1	1.3	1.2
CRO	M	110	1	1	1	1	1.2	1.2
CZE	F	0	123	98	55042	53980	82.1	81.3
CZE	F	1	13	6	55617	54903	81.2	80.4
CZE	F	2	5	7	55303	55604	80.3	79.5
CZE	F	3	6	5	54523	55364	79.3	78.5
CZE	F	4	5	6	53899	54597	78.3	77.5
CZE	F	5	5	4	53071	53952	77.3	76.5
CZE	F	6	7	2	52931	53136	76.3	75.5
CZE	F	7	3	5	53439	53009	75.3	74.5
CZE	F	8	7	2	55451	53510	74.3	73.5
CZE	F	9	3	3	57977	55439	73.3	72.5
CZE	F	10	3	6	58775	57872	72.3	71.5
CZE	F	11	4	4	58006	58650	71.3	70.5
CZE	F	12	5	4	54533	57881	70.3	69.5
CZE	F	13	6	4	51164	54422	69.3	68.5
CZE	F	14	6	5	49120	51128	68.3	67.5
CZE	F	15	6	11	47391	49144	67.4	66.5
CZE	F	16	10	2	46757	47476	66.4	65.6
CZE	F	17	6	13	46326	46902	65.4	64.6
CZE	F	18	15	7	45763	46504	64.4	63.6
CZE	F	19	10	2	45330	45974	63.4	62.6
CZE	F	20	11	7	45402	45546	62.4	61.6
CZE	F	21	12	11	45994	45622	61.4	60.6
CZE	F	22	10	13	46362	46251	60.5	59.6
CZE	F	23	10	8	47856	46641	59.5	58.6
CZE	F	24	17	9	51964	48156	58.5	57.6
CZE	F	25	18	10	57978	52257	57.5	56.6
CZE	F	26	19	15	61400	58224	56.5	55.7
CZE	F	27	17	25	63284	61592	55.5	54.7
CZE	F	28	21	17	65507	63466	54.5	53.7
CZE	F	29	19	20	65616	65636	53.6	52.7
CZE	F	30	21	26	66489	65675	52.6	51.7
CZE	F	31	22	40	67067	66506	51.6	50.7
CZE	F	32	31	16	66941	67048	50.6	49.8
CZE	F	33	28	30	68189	66893	49.6	48.8
CZE	F	34	26	31	69018	68119	48.7	47.8
CZE	F	35	40	51	69312	68910	47.7	46.8
CZE	F	36	27	52	70286	69190	46.7	45.9
CZE	F	37	48	30	71278	70141	45.7	44.9
CZE	F	38	60	41	73334	71101	44.8	43.9
CZE	F	39	60	60	79276	73147	43.8	42.9
CZE	F	40	72	61	84797	79065	42.8	42
CZE	F	41	60	78	87046	84564	41.9	41
CZE	F	42	83	84	88979	86824	40.9	40
CZE	F	43	101	94	91123	88765	39.9	39.1
CZE	F	44	101	98	92451	90923	39	38.1
CZE	F	45	102	112	89614	92244	38	37.2
CZE	F	46	113	128	82565	89425	37	36.2
CZE	F	47	120	130	76496	82376	36.1	35.3
CZE	F	48	109	124	72892	76337	35.2	34.3
CZE	F	49	137	160	69974	72717	34.2	33.4
CZE	F	50	122	154	66905	69811	33.3	32.4
CZE	F	51	147	169	65333	66743	32.3	31.5
CZE	F	52	163	175	65811	65157	31.4	30.6
CZE	F	53	167	184	67487	65620	30.5	29.7
CZE	F	54	195	208	70175	67273	29.6	28.8
CZE	F	55	271	251	70505	69905	28.6	27.8
CZE	F	56	218	274	65910	70220	27.8	26.9
CZE	F	57	238	271	61682	65604	26.8	26
CZE	F	58	284	286	60158	61372	25.9	25.1
CZE	F	59	280	325	59091	59800	25.1	24.3
CZE	F	60	350	346	61508	58726	24.2	23.4
CZE	F	61	391	361	66399	61116	23.3	22.5
CZE	F	62	499	464	69965	65922	22.4	21.7
CZE	F	63	562	535	71577	69419	21.6	20.8
CZE	F	64	594	601	72075	70960	20.8	20
CZE	F	65	637	621	72353	71399	19.9	19.1
CZE	F	66	697	729	73060	71681	19.1	18.3
CZE	F	67	779	824	73869	72273	18.3	17.5
CZE	F	68	876	996	73062	72987	17.5	16.7
CZE	F	69	898	976	70889	72136	16.7	15.9
CZE	F	70	1028	1109	70412	69870	15.9	15.1
CZE	F	71	1166	1253	72104	69243	15.1	14.3
CZE	F	72	1309	1415	71550	70825	14.3	13.6
CZE	F	73	1263	1548	62877	70106	13.6	12.8
CZE	F	74	1236	1527	56643	61446	12.9	12.1
CZE	F	75	1426	1537	55810	55249	12.2	11.4
CZE	F	76	1421	1774	50646	54238	11.4	10.7
CZE	F	77	1417	1739	45513	49058	10.8	10.1
CZE	F	78	1547	1744	42834	43907	10.1	9.4
CZE	F	79	1616	1875	38758	41094	9.4	8.8
CZE	F	80	1495	1960	34455	37009	8.8	8.2
CZE	F	81	1708	2041	31340	32675	8.2	7.6
CZE	F	82	1694	2041	28749	29462	7.6	7
CZE	F	83	1859	2122	26799	26806	7	6.5
CZE	F	84	1939	2272	25073	24752	6.5	6
CZE	F	85	2106	2413	23324	22864	6	5.5
CZE	F	86	2261	2547	21672	20996	5.5	5.1
CZE	F	87	2452	2557	19473	19217	5.1	4.7
CZE	F	88	2403	2638	16949	16988	4.7	4.3
CZE	F	89	2260	2686	14278	14409	4.3	3.9
CZE	F	90	2108	2504	11665	11880	4	3.6
CZE	F	91	1883	2253	9503	9523	3.7	3.3
CZE	F	92	1686	1985	7466	7534	3.4	3.1
CZE	F	93	1446	1669	5708	5776	3.1	2.8
CZE	F	94	1203	1392	4233	4303	2.9	2.6
CZE	F	95	988	1080	3108	3068	2.7	2.4
CZE	F	96	736	859	2165	2205	2.5	2.2
CZE	F	97	525	646	1378	1466	2.3	2.1
CZE	F	98	311	429	830	911	2.1	2
CZE	F	99	195	261	448	541	2	1.8
CZE	F	100	78	148	182	275	1.9	1.7
CZE	F	101	43	57	86	117	1.8	1.6
CZE	F	102	29	30	57	48	1.6	1.5
CZE	F	103	25	21	39	31	1.6	1.5
CZE	F	104	12	17	23	23	1.5	1.4
CZE	F	105	10	8	10	10	1.4	1.4
CZE	F	106	3	4	4	4	1.4	1.3
CZE	F	107	3	1	3	1	1.3	1.3
CZE	F	108	1	1	1	1	1.3	1.2
CZE	F	109	1	1	1	1	1.2	1.2
CZE	F	110	1	1	1	1	1.2	1.2
CZE	M	0	165	151	57720	56588	76.3	75.2
CZE	M	1	12	11	58231	57546	75.5	74.4
CZE	M	2	9	8	58193	58190	74.5	73.4
CZE	M	3	7	10	57483	58245	73.5	72.4
CZE	M	4	5	7	56829	57580	72.5	71.5
CZE	M	5	6	5	55852	56887	71.5	70.5
CZE	M	6	10	5	55500	55912	70.5	69.5
CZE	M	7	2	3	56049	55585	69.6	68.5
CZE	M	8	5	5	58428	56116	68.6	67.5
CZE	M	9	5	6	60746	58413	67.6	66.5
CZE	M	10	7	5	61381	60636	66.6	65.5
CZE	M	11	10	4	60638	61243	65.6	64.5
CZE	M	12	8	3	57394	60499	64.6	63.5
CZE	M	13	6	5	54178	57289	63.6	62.5
CZE	M	14	5	8	51962	54152	62.6	61.5
CZE	M	15	8	10	50136	51999	61.6	60.5
CZE	M	16	8	9	49371	50218	60.6	59.5
CZE	M	17	24	13	48960	49519	59.6	58.5
CZE	M	18	24	21	48729	49139	58.6	57.6
CZE	M	19	37	30	48239	48939	57.7	56.6
CZE	M	20	36	30	48020	48456	56.7	55.6
CZE	M	21	33	30	48740	48269	55.8	54.7
CZE	M	22	33	36	49117	49027	54.8	53.7
CZE	M	23	40	29	50976	49440	53.8	52.7
CZE	M	24	41	28	55422	51338	52.9	51.8
CZE	M	25	40	41	61758	55819	51.9	50.8
CZE	M	26	38	48	65716	62135	51	49.8
CZE	M	27	51	42	68032	66092	50	48.9
CZE	M	28	56	52	70081	68397	49	47.9
CZE	M	29	61	52	69740	70420	48.1	46.9
CZE	M	30	49	65	70400	70013	47.1	46
CZE	M	31	66	58	71446	70590	46.1	45
CZE	M	32	62	72	71896	71566	45.2	44
CZE	M	33	73	79	73095	71960	44.2	43.1
CZE	M	34	78	69	73969	73096	43.3	42.1
CZE	M	35	86	68	74211	73940	42.3	41.2
CZE	M	36	83	94	74936	74139	41.4	40.2
CZE	M	37	85	95	75971	74831	40.4	39.3
CZE	M	38	95	113	78766	75858	39.4	38.3
CZE	M	39	116	122	85152	78630	38.5	37.4
CZE	M	40	144	153	90490	84992	37.5	36.4
CZE	M	41	141	171	92402	90324	36.6	35.5
CZE	M	42	175	188	94218	92193	35.7	34.6
CZE	M	43	186	183	96177	94010	34.7	33.6
CZE	M	44	192	214	97476	95971	33.8	32.7
CZE	M	45	243	230	95124	97251	32.9	31.8
CZE	M	46	230	258	87582	94876	31.9	30.8
CZE	M	47	245	253	80525	87311	31	29.9
CZE	M	48	259	279	76500	80271	30.1	29
CZE	M	49	276	309	73391	76220	29.2	28.1
CZE	M	50	337	365	69959	73041	28.3	27.2
CZE	M	51	332	336	68011	69591	27.4	26.4
CZE	M	52	367	369	68222	67643	26.6	25.5
CZE	M	53	411	406	69594	67828	25.7	24.6
CZE	M	54	418	455	72278	69173	24.9	23.8
CZE	M	55	507	529	72068	71776	24	22.9
CZE	M	56	475	604	66557	71484	23.2	22.1
CZE	M	57	492	602	61759	65976	22.4	21.3
CZE	M	58	582	597	60033	61142	21.5	20.4
CZE	M	59	621	652	58675	59371	20.7	19.6
CZE	M	60	713	710	59787	57958	19.9	18.9
CZE	M	61	801	788	63476	58986	19.2	18.1
CZE	M	62	952	1033	65952	62547	18.4	17.3
CZE	M	63	1104	1154	66415	64836	17.7	16.6
CZE	M	64	1224	1284	65758	65203	17	15.9
CZE	M	65	1244	1291	65102	64464	16.3	15.2
CZE	M	66	1389	1469	64814	63741	15.6	14.5
CZE	M	67	1447	1632	63938	63311	14.9	13.8
CZE	M	68	1620	1838	62074	62291	14.2	13.2
CZE	M	69	1629	1828	59311	60329	13.6	12.6
CZE	M	70	1724	2018	58105	57495	13	11.9
CZE	M	71	1866	2034	58365	56208	12.3	11.3
CZE	M	72	2032	2304	56176	56298	11.7	10.7
CZE	M	73	1908	2397	47540	53946	11.1	10.2
CZE	M	74	1770	2236	41587	45453	10.6	9.6
CZE	M	75	1894	2098	40476	39644	10	9.1
CZE	M	76	1741	2325	35959	38392	9.4	8.5
CZE	M	77	1711	2246	31380	33923	8.9	8
CZE	M	78	1717	2148	28786	29478	8.4	7.5
CZE	M	79	1634	2037	25110	26873	7.8	7
CZE	M	80	1538	2053	21334	23250	7.3	6.6
CZE	M	81	1501	1918	18699	19608	6.9	6.1
CZE	M	82	1478	1937	16388	16960	6.4	5.7
CZE	M	83	1459	1729	14850	14755	6	5.3
CZE	M	84	1521	1752	13463	13232	5.5	4.9
CZE	M	85	1590	1754	11931	11778	5.1	4.6
CZE	M	86	1509	1775	10638	10275	4.8	4.2
CZE	M	87	1412	1695	9159	9039	4.4	3.9
CZE	M	88	1352	1679	7641	7615	4.1	3.6
CZE	M	89	1239	1414	6192	6259	3.8	3.4
CZE	M	90	1038	1284	4667	4906	3.5	3.1
CZE	M	91	835	1016	3484	3643	3.2	2.9
CZE	M	92	726	860	2570	2636	3	2.6
CZE	M	93	549	662	1805	1868	2.8	2.5
CZE	M	94	413	538	1216	1283	2.6	2.3
CZE	M	95	302	334	821	832	2.4	2.2
CZE	M	96	219	249	529	535	2.3	2.1
CZE	M	97	147	169	316	343	2.1	2
CZE	M	98	94	118	164	184	2	1.9
CZE	M	99	47	52	76	95	1.9	1.8
CZE	M	100	19	30	30	41	1.8	1.7
CZE	M	101	5	5	12	17	1.7	1.6
CZE	M	102	3	8	7	8	1.6	1.5
CZE	M	103	2	2	2	4	1.6	1.5
CZE	M	104	2	1	2	1	1.5	1.4
CZE	M	105	1	1	2	1	1.4	1.4
CZE	M	106	1	1	1	1	1.4	1.3
CZE	M	107	1	1	1	1	1.3	1.3
CZE	M	108	1	1	1	1	1.3	1.2
CZE	M	109	1	1	1	1	1.3	1.2
CZE	M	110	1	1	1	1	1.2	1.2
DEN	F	0	74	85	29898	29852	83.4	83.5
DEN	F	1	5	1	30142	29970	82.6	82.8
DEN	F	2	2	1	30336	30186	81.6	81.8
DEN	F	3	2	1	29698	30342	80.6	80.8
DEN	F	4	3	1	28862	29763	79.7	79.8
DEN	F	5	4	2	28604	28899	78.7	78.8
DEN	F	6	1	1	28966	28628	77.7	77.8
DEN	F	7	3	2	29898	29022	76.7	76.8
DEN	F	8	2	1	31384	29972	75.7	75.8
DEN	F	9	2	1	32253	31456	74.7	74.8
DEN	F	10	1	3	32686	32336	73.7	73.8
DEN	F	11	1	3	33088	32754	72.7	72.8
DEN	F	12	3	2	33121	33179	71.7	71.8
DEN	F	13	3	1	33178	33216	70.7	70.8
DEN	F	14	2	2	33044	33271	69.7	69.8
DEN	F	15	8	4	33038	33214	68.7	68.8
DEN	F	16	1	5	32909	33280	67.7	67.8
DEN	F	17	3	4	33090	33002	66.7	66.8
DEN	F	18	3	4	34054	33255	65.7	65.8
DEN	F	19	7	5	34799	34501	64.7	64.8
DEN	F	20	6	8	35388	35422	63.8	63.8
DEN	F	21	5	8	36568	35887	62.8	62.9
DEN	F	22	6	8	37634	36902	61.8	61.9
DEN	F	23	6	6	38886	38082	60.8	60.9
DEN	F	24	8	9	40164	39194	59.8	59.9
DEN	F	25	8	5	39925	40182	58.8	58.9
DEN	F	26	11	7	39454	39833	57.8	57.9
DEN	F	27	6	8	39105	39373	56.8	56.9
DEN	F	28	9	7	38531	39056	55.8	55.9
DEN	F	29	8	18	37915	38472	54.9	54.9
DEN	F	30	6	8	36782	37864	53.9	54
DEN	F	31	14	13	35280	36696	52.9	53
DEN	F	32	10	13	34253	35244	51.9	52
DEN	F	33	9	11	33794	34245	50.9	51
DEN	F	34	12	11	32860	33843	49.9	50
DEN	F	35	15	9	31940	32912	48.9	49
DEN	F	36	13	12	31940	31971	48	48.1
DEN	F	37	7	14	32221	31972	47	47.1
DEN	F	38	29	20	33188	32252	46	46.1
DEN	F	39	13	18	34367	33252	45	45.1
DEN	F	40	18	29	35041	34426	44	44.1
DEN	F	41	14	18	35416	35100	43.1	43.2
DEN	F	42	26	27	35870	35472	42.1	42.2
DEN	F	43	31	21	38093	35917	41.1	41.2
DEN	F	44	31	38	39342	38146	40.1	40.3
DEN	F	45	45	36	38848	39398	39.2	39.3
DEN	F	46	24	42	39598	38911	38.2	38.3
DEN	F	47	54	36	39986	39640	37.2	37.4
DEN	F	48	48	55	38771	40007	36.3	36.4
DEN	F	49	51	57	37790	38786	35.3	35.5
DEN	F	50	65	57	38136	37790	34.4	34.5
DEN	F	51	67	74	40074	38126	33.5	33.6
DEN	F	52	111	85	42760	40047	32.5	32.6
DEN	F	53	117	96	43415	42724	31.6	31.7
DEN	F	54	121	106	42046	43356	30.7	30.8
DEN	F	55	105	105	40954	41938	29.8	29.8
DEN	F	56	120	127	39398	40863	28.8	28.9
DEN	F	57	138	147	37654	39264	27.9	28
DEN	F	58	143	145	36966	37555	27	27.1
DEN	F	59	173	182	36050	36828	26.1	26.2
DEN	F	60	174	187	35282	35868	25.2	25.3
DEN	F	61	223	209	35020	35107	24.4	24.5
DEN	F	62	227	222	34831	34812	23.5	23.6
DEN	F	63	243	267	34456	34608	22.7	22.8
DEN	F	64	272	258	33766	34202	21.8	21.9
DEN	F	65	299	262	33573	33530	21	21.1
DEN	F	66	322	330	33143	33280	20.2	20.3
DEN	F	67	348	306	32231	32832	19.4	19.5
DEN	F	68	374	370	32263	31886	18.6	18.6
DEN	F	69	373	406	32554	31918	17.8	17.8
DEN	F	70	421	418	32863	32163	17	17.1
DEN	F	71	447	446	34218	32440	16.2	16.3
DEN	F	72	559	499	35138	33740	15.4	15.5
DEN	F	73	607	602	34329	34578	14.7	14.7
DEN	F	74	639	639	32366	33712	13.9	14
DEN	F	75	699	730	29888	31702	13.2	13.2
DEN	F	76	675	735	27251	29206	12.5	12.5
DEN	F	77	627	750	24332	26593	11.8	11.8
DEN	F	78	656	689	22034	23632	11.1	11.2
DEN	F	79	686	668	20552	21364	10.4	10.5
DEN	F	80	750	815	19188	19815	9.7	9.8
DEN	F	81	787	805	18054	18408	9.1	9.2
DEN	F	82	840	810	16524	17256	8.5	8.6
DEN	F	83	868	927	14728	15666	7.9	8
DEN	F	84	920	891	13300	13806	7.3	7.4
DEN	F	85	898	945	11993	12400	6.8	6.9
DEN	F	86	977	946	10704	11062	6.3	6.4
DEN	F	87	926	983	9505	9721	5.9	5.9
DEN	F	88	997	938	8427	8550	5.4	5.5
DEN	F	89	915	901	7395	7495	5	5
DEN	F	90	948	917	6477	6460	4.6	4.6
DEN	F	91	906	914	5611	5558	4.3	4.3
DEN	F	92	892	887	4750	4716	3.9	3.9
DEN	F	93	779	809	3974	3915	3.6	3.6
DEN	F	94	746	772	3186	3202	3.3	3.4
DEN	F	95	661	623	2462	2492	3.1	3.1
DEN	F	96	508	486	1748	1874	2.9	2.9
DEN	F	97	387	385	1304	1319	2.6	2.7
DEN	F	98	358	338	972	930	2.5	2.5
DEN	F	99	261	249	648	681	2.3	2.3
DEN	F	100	171	193	392	426	2.1	2.2
DEN	F	101	124	127	232	245	2	2
DEN	F	102	74	65	136	131	1.9	1.9
DEN	F	103	43	42	89	84	1.8	1.8
DEN	F	104	23	29	48	52	1.7	1.7
DEN	F	105	17	21	26	26	1.6	1.6
DEN	F	106	12	8	16	14	1.5	1.5
DEN	F	107	4	6	4	7	1.4	1.5
DEN	F	108	2	1	2	2	1.4	1.4
DEN	F	109	4	1	4	1	1.4	1.4
DEN	F	110	1	1	2	1	1.3	1.3
DEN	M	0	107	109	31702	31476	79.4	79.6
DEN	M	1	5	8	31840	31819	78.7	78.9
DEN	M	2	5	6	32076	31871	77.7	77.9
DEN	M	3	1	4	31455	32100	76.7	76.9
DEN	M	4	4	1	30418	31490	75.7	75.9
DEN	M	5	3	3	30068	30468	74.8	74.9
DEN	M	6	1	6	30561	30111	73.8	73.9
DEN	M	7	3	1	31373	30626	72.8	72.9
DEN	M	8	1	5	32772	31440	71.8	71.9
DEN	M	9	2	1	34046	32858	70.8	70.9
DEN	M	10	4	5	34712	34139	69.8	69.9
DEN	M	11	3	4	35000	34784	68.8	69
DEN	M	12	2	2	34903	35074	67.8	68
DEN	M	13	2	1	34756	34994	66.8	67
DEN	M	14	5	6	34454	34854	65.8	66
DEN	M	15	2	7	34602	34609	64.8	65
DEN	M	16	8	3	34636	34818	63.8	64
DEN	M	17	12	9	34692	34694	62.8	63
DEN	M	18	13	10	35548	34902	61.8	62
DEN	M	19	16	6	36480	36101	60.9	61
DEN	M	20	13	10	37088	36976	59.9	60
DEN	M	21	19	14	38286	37484	58.9	59
DEN	M	22	9	20	39250	38588	57.9	58.1
DEN	M	23	25	16	40548	39594	57	57.1
DEN	M	24	14	22	41629	40770	56	56.1
DEN	M	25	19	21	41396	41764	55	55.2
DEN	M	26	13	21	41240	41404	54	54.2
DEN	M	27	19	22	40726	41163	53	53.2
DEN	M	28	19	27	40030	40650	52.1	52.2
DEN	M	29	21	21	39528	39926	51.1	51.3
DEN	M	30	15	19	38292	39398	50.1	50.3
DEN	M	31	21	25	37052	38218	49.1	49.3
DEN	M	32	13	17	35980	36960	48.2	48.4
DEN	M	33	26	10	35082	35897	47.2	47.4
DEN	M	34	24	17	33934	35043	46.2	46.4
DEN	M	35	19	38	32923	33870	45.3	45.4
DEN	M	36	32	28	32867	32847	44.3	44.5
DEN	M	37	23	31	32968	32835	43.3	43.5
DEN	M	38	30	32	33546	32950	42.4	42.5
DEN	M	39	32	28	34714	33476	41.4	41.6
DEN	M	40	23	29	35400	34643	40.4	40.6
DEN	M	41	38	38	35610	35351	39.5	39.6
DEN	M	42	37	43	36218	35594	38.5	38.7
DEN	M	43	45	44	38186	36178	37.5	37.7
DEN	M	44	59	65	39186	38163	36.6	36.8
DEN	M	45	66	62	38861	39168	35.6	35.9
DEN	M	46	70	60	39562	38804	34.7	34.9
DEN	M	47	76	76	40252	39476	33.8	34
DEN	M	48	105	85	39153	40198	32.8	33
DEN	M	49	92	97	38163	39055	31.9	32.1
DEN	M	50	125	85	38880	38079	31	31.2
DEN	M	51	134	135	40775	38782	30.1	30.2
DEN	M	52	145	123	43448	40652	29.2	29.3
DEN	M	53	154	161	44082	43306	28.3	28.4
DEN	M	54	176	186	42728	43916	27.4	27.5
DEN	M	55	187	209	41565	42566	26.5	26.6
DEN	M	56	215	205	39666	41374	25.6	25.8
DEN	M	57	234	210	37704	39462	24.7	24.9
DEN	M	58	257	239	36944	37473	23.9	24
DEN	M	59	269	269	35866	36706	23	23.2
DEN	M	60	279	264	34874	35582	22.2	22.4
DEN	M	61	355	287	34596	34576	21.4	21.5
DEN	M	62	363	330	34234	34272	20.6	20.7
DEN	M	63	379	392	33758	33848	19.8	19.9
DEN	M	64	445	390	32704	33367	19	19.1
DEN	M	65	458	438	32234	32296	18.3	18.3
DEN	M	66	497	490	31865	31770	17.6	17.6
DEN	M	67	538	511	30946	31360	16.8	16.8
DEN	M	68	558	532	30638	30440	16.1	16.1
DEN	M	69	624	585	30321	30060	15.4	15.4
DEN	M	70	612	654	30676	29721	14.7	14.7
DEN	M	71	702	653	32000	30036	14	14
DEN	M	72	794	736	32963	31290	13.3	13.3
DEN	M	73	863	832	32153	32182	12.6	12.6
DEN	M	74	863	904	29704	31302	11.9	11.9
DEN	M	75	927	976	26640	28784	11.3	11.2
DEN	M	76	840	951	23987	25730	10.6	10.6
DEN	M	77	852	931	21204	23107	10	10
DEN	M	78	786	872	18749	20353	9.4	9.4
DEN	M	79	887	854	17177	17910	8.8	8.8
DEN	M	80	894	876	15739	16305	8.2	8.2
DEN	M	81	874	937	14294	14864	7.7	7.6
DEN	M	82	902	959	12628	13370	7.1	7
DEN	M	83	896	950	11053	11713	6.6	6.5
DEN	M	84	896	891	9517	10133	6.1	6
DEN	M	85	857	934	8218	8626	5.7	5.6
DEN	M	86	791	910	7000	7362	5.2	5.1
DEN	M	87	787	873	5906	6160	4.8	4.7
DEN	M	88	765	778	4917	5109	4.4	4.4
DEN	M	89	700	762	4094	4171	4.1	4
DEN	M	90	690	660	3352	3386	3.8	3.7
DEN	M	91	575	614	2634	2700	3.5	3.4
DEN	M	92	487	501	2048	2099	3.2	3.2
DEN	M	93	421	433	1555	1587	2.9	2.9
DEN	M	94	366	372	1115	1164	2.7	2.7
DEN	M	95	240	282	748	795	2.6	2.5
DEN	M	96	198	186	495	526	2.4	2.3
DEN	M	97	130	151	338	334	2.2	2.1
DEN	M	98	94	107	220	216	2.1	2
DEN	M	99	68	79	138	131	1.9	1.9
DEN	M	100	36	49	82	83	1.8	1.8
DEN	M	101	25	26	42	50	1.7	1.7
DEN	M	102	18	12	23	23	1.6	1.6
DEN	M	103	7	5	10	10	1.6	1.5
DEN	M	104	1	5	5	6	1.5	1.4
DEN	M	105	2	1	4	2	1.4	1.4
DEN	M	106	2	2	3	2	1.4	1.3
DEN	M	107	1	3	1	3	1.3	1.3
DEN	M	108	1	1	1	1	1.3	1.3
DEN	M	109	1	1	1	1	1.2	1.2
DEN	M	110	1	1	1	1	1.2	1.2
FIN	F	0	41	37	22748	22607	84.5	84.6
FIN	F	1	3	1	24076	22938	83.7	83.8
FIN	F	2	1	4	25794	24237	82.7	82.8
FIN	F	3	2	3	27043	25943	81.7	81.8
FIN	F	4	1	1	28174	27186	80.7	80.8
FIN	F	5	1	1	28988	28310	79.7	79.8
FIN	F	6	1	1	29636	29127	78.7	78.8
FIN	F	7	1	2	30278	29766	77.7	77.8
FIN	F	8	2	1	30608	30386	76.7	76.8
FIN	F	9	2	1	30808	30736	75.7	75.8
FIN	F	10	2	2	30588	30912	74.7	74.8
FIN	F	11	5	2	30176	30668	73.7	73.8
FIN	F	12	2	1	30072	30272	72.7	72.8
FIN	F	13	5	4	29893	30176	71.7	71.8
FIN	F	14	7	1	29506	29973	70.7	70.8
FIN	F	15	6	5	29230	29566	69.8	69.8
FIN	F	16	6	8	28693	29318	68.8	68.8
FIN	F	17	9	9	28491	28770	67.8	67.8
FIN	F	18	7	12	28781	28634	66.8	66.9
FIN	F	19	11	2	29046	28788	65.8	65.9
FIN	F	20	17	5	29142	29070	64.8	64.9
FIN	F	21	15	8	29610	29189	63.9	63.9
FIN	F	22	13	17	30592	29746	62.9	62.9
FIN	F	23	9	7	31700	30838	62	62
FIN	F	24	12	9	33027	31906	61	61
FIN	F	25	11	10	33718	33246	60	60
FIN	F	26	10	16	34301	33950	59	59
FIN	F	27	11	12	34768	34568	58	58
FIN	F	28	11	9	34848	35000	57	57.1
FIN	F	29	14	12	34781	35124	56.1	56.1
FIN	F	30	18	13	34476	35010	55.1	55.1
FIN	F	31	8	13	33661	34705	54.1	54.1
FIN	F	32	9	17	32993	33851	53.1	53.1
FIN	F	33	19	12	33743	33168	52.1	52.2
FIN	F	34	11	17	34736	33908	51.2	51.2
FIN	F	35	17	19	35598	34896	50.2	50.2
FIN	F	36	18	16	35578	35740	49.2	49.2
FIN	F	37	19	20	34710	35729	48.2	48.2
FIN	F	38	19	17	33947	34857	47.3	47.3
FIN	F	39	22	18	33710	34095	46.3	46.3
FIN	F	40	24	17	33580	33816	45.3	45.3
FIN	F	41	19	21	33756	33665	44.4	44.4
FIN	F	42	31	33	34024	33839	43.4	43.4
FIN	F	43	29	22	33596	34078	42.4	42.4
FIN	F	44	32	34	32616	33673	41.5	41.5
FIN	F	45	28	30	30464	32647	40.5	40.5
FIN	F	46	28	41	29436	30502	39.5	39.5
FIN	F	47	33	28	30595	29452	38.6	38.6
FIN	F	48	38	41	31738	30626	37.6	37.6
FIN	F	49	52	49	32466	31734	36.6	36.7
FIN	F	50	61	44	33979	32457	35.7	35.7
FIN	F	51	58	52	35656	33950	34.8	34.8
FIN	F	52	71	63	36165	35616	33.8	33.8
FIN	F	53	97	74	36358	36107	32.9	32.9
FIN	F	54	80	82	36772	36321	32	32
FIN	F	55	79	102	37290	36706	31	31
FIN	F	56	99	89	37228	37208	30.1	30.1
FIN	F	57	97	114	36958	37146	29.2	29.2
FIN	F	58	110	105	36917	36874	28.3	28.3
FIN	F	59	149	153	36722	36801	27.3	27.3
FIN	F	60	149	133	35960	36592	26.4	26.4
FIN	F	61	172	169	36082	35818	25.6	25.6
FIN	F	62	155	151	37252	35932	24.7	24.7
FIN	F	63	194	188	37546	37079	23.8	23.8
FIN	F	64	208	216	37582	37306	22.9	22.9
FIN	F	65	290	237	37298	37331	22	22
FIN	F	66	288	255	37310	37038	21.2	21.1
FIN	F	67	261	285	37123	37051	20.4	20.3
FIN	F	68	322	344	36996	36828	19.5	19.4
FIN	F	69	342	366	38081	36660	18.7	18.6
FIN	F	70	385	394	38874	37698	17.8	17.8
FIN	F	71	464	422	38986	38490	17	17
FIN	F	72	475	497	38168	38529	16.2	16.2
FIN	F	73	546	522	35293	37640	15.4	15.4
FIN	F	74	387	625	29774	34807	14.6	14.6
FIN	F	75	479	459	25684	29293	13.8	13.8
FIN	F	76	435	485	22312	25202	13.1	13.1
FIN	F	77	545	501	24154	21840	12.3	12.3
FIN	F	78	524	596	24136	23618	11.6	11.6
FIN	F	79	714	659	21473	23484	10.8	10.8
FIN	F	80	734	699	22083	20806	10.2	10.2
FIN	F	81	771	809	20358	21356	9.5	9.5
FIN	F	82	771	861	18595	19530	8.8	8.8
FIN	F	83	898	877	17321	17746	8.2	8.2
FIN	F	84	900	992	16192	16417	7.6	7.6
FIN	F	85	964	1059	14494	15188	7	7
FIN	F	86	1039	1041	13435	13496	6.4	6.5
FIN	F	87	1189	1125	12760	12364	5.9	6
FIN	F	88	1225	1241	11836	11548	5.5	5.5
FIN	F	89	1303	1225	10696	10576	5	5.1
FIN	F	90	1299	1297	9075	9394	4.6	4.6
FIN	F	91	1189	1298	7401	7802	4.2	4.2
FIN	F	92	1142	1082	5953	6244	3.9	3.9
FIN	F	93	1017	1019	4824	4898	3.6	3.5
FIN	F	94	857	917	3766	3857	3.3	3.3
FIN	F	95	726	810	2786	2925	3	3
FIN	F	96	600	645	2030	2098	2.8	2.8
FIN	F	97	439	504	1366	1482	2.6	2.5
FIN	F	98	343	353	914	968	2.4	2.4
FIN	F	99	198	252	520	623	2.2	2.2
FIN	F	100	114	147	304	344	2	2
FIN	F	101	97	84	202	204	1.9	1.9
FIN	F	102	54	59	115	128	1.8	1.8
FIN	F	103	32	36	64	74	1.7	1.7
FIN	F	104	20	25	35	34	1.6	1.6
FIN	F	105	10	9	18	20	1.5	1.5
FIN	F	106	6	5	8	7	1.4	1.4
FIN	F	107	5	3	6	6	1.4	1.4
FIN	F	108	1	1	2	4	1.3	1.3
FIN	F	109	1	2	1	2	1.3	1.3
FIN	F	110	1	1	1	1	1.3	1.3
FIN	M	0	54	49	23956	23528	79.2	79
FIN	M	1	5	5	25436	24167	78.4	78.2
FIN	M	2	6	2	26750	25592	77.4	77.2
FIN	M	3	3	3	28236	26892	76.4	76.2
FIN	M	4	3	5	29592	28368	75.4	75.2
FIN	M	5	5	1	30480	29716	74.4	74.2
FIN	M	6	2	3	31097	30604	73.4	73.2
FIN	M	7	1	2	31489	31223	72.4	72.2
FIN	M	8	1	1	32018	31611	71.4	71.2
FIN	M	9	1	4	32246	32140	70.4	70.2
FIN	M	10	2	1	31897	32360	69.4	69.3
FIN	M	11	2	1	31622	32024	68.4	68.3
FIN	M	12	1	4	31505	31720	67.4	67.3
FIN	M	13	1	2	31088	31596	66.4	66.3
FIN	M	14	8	6	30835	31172	65.4	65.3
FIN	M	15	8	6	30568	30918	64.4	64.3
FIN	M	16	7	7	30016	30666	63.5	63.3
FIN	M	17	11	22	29942	30106	62.5	62.3
FIN	M	18	24	30	30488	30102	61.5	61.4
FIN	M	19	21	18	31164	30585	60.6	60.4
FIN	M	20	21	32	31076	31263	59.6	59.5
FIN	M	21	31	21	31235	31186	58.6	58.5
FIN	M	22	34	29	32373	31434	57.7	57.6
FIN	M	23	24	31	33609	32644	56.8	56.6
FIN	M	24	28	28	34796	33902	55.8	55.7
FIN	M	25	33	36	35472	35133	54.8	54.7
FIN	M	26	37	37	36366	35789	53.9	53.8
FIN	M	27	33	34	36974	36696	52.9	52.8
FIN	M	28	28	34	37084	37380	52	51.9
FIN	M	29	34	27	36968	37452	51	50.9
FIN	M	30	32	24	36630	37327	50.1	50
FIN	M	31	38	31	35875	36942	49.1	49
FIN	M	32	43	36	35316	36178	48.2	48
FIN	M	33	24	43	36072	35555	47.2	47.1
FIN	M	34	38	31	37080	36272	46.3	46.1
FIN	M	35	38	43	37868	37265	45.3	45.2
FIN	M	36	57	41	38114	38050	44.4	44.2
FIN	M	37	43	46	37082	38264	43.4	43.3
FIN	M	38	59	40	36030	37216	42.5	42.3
FIN	M	39	42	49	35630	36126	41.5	41.4
FIN	M	40	53	54	35474	35716	40.6	40.4
FIN	M	41	60	68	35650	35537	39.6	39.5
FIN	M	42	54	65	35841	35688	38.7	38.5
FIN	M	43	52	73	35612	35848	37.8	37.6
FIN	M	44	75	74	34271	35642	36.8	36.7
FIN	M	45	53	69	31896	34281	35.9	35.8
FIN	M	46	61	80	30997	31904	35	34.8
FIN	M	47	64	95	31698	30995	34	33.9
FIN	M	48	89	95	32405	31649	33.1	33
FIN	M	49	101	93	33282	32340	32.2	32.1
FIN	M	50	102	111	34730	33219	31.3	31.2
FIN	M	51	118	129	36206	34660	30.4	30.3
FIN	M	52	145	135	36636	36086	29.5	29.4
FIN	M	53	135	145	36677	36516	28.6	28.5
FIN	M	54	171	188	36994	36538	27.7	27.6
FIN	M	55	197	184	37397	36830	26.8	26.8
FIN	M	56	217	226	37251	37184	26	25.9
FIN	M	57	228	235	36770	37064	25.1	25.1
FIN	M	58	232	237	36208	36534	24.3	24.2
FIN	M	59	270	275	35812	35981	23.4	23.4
FIN	M	60	258	313	34958	35531	22.6	22.6
FIN	M	61	286	291	34920	34682	21.8	21.8
FIN	M	62	350	390	35876	34617	20.9	20.9
FIN	M	63	381	415	35812	35484	20.1	20.2
FIN	M	64	423	440	35104	35394	19.3	19.4
FIN	M	65	448	423	34518	34666	18.6	18.6
FIN	M	66	511	473	34802	34079	17.8	17.9
FIN	M	67	519	544	34528	34288	17	17.1
FIN	M	68	566	570	34154	33974	16.3	16.4
FIN	M	69	661	592	34774	33553	15.6	15.6
FIN	M	70	768	703	35062	34133	14.9	14.9
FIN	M	71	771	762	34700	34327	14.2	14.2
FIN	M	72	803	792	33434	33926	13.5	13.5
FIN	M	73	876	848	30607	32641	12.8	12.8
FIN	M	74	656	924	25298	29738	12.1	12.2
FIN	M	75	702	775	21296	24553	11.5	11.5
FIN	M	76	652	751	18185	20592	10.8	10.9
FIN	M	77	762	643	19175	17528	10.2	10.3
FIN	M	78	771	755	18573	18412	9.6	9.6
FIN	M	79	791	780	15730	17780	9	9
FIN	M	80	878	910	15836	14950	8.4	8.4
FIN	M	81	843	948	14199	14927	7.9	7.9
FIN	M	82	860	969	12410	13302	7.3	7.4
FIN	M	83	837	863	11224	11530	6.8	6.9
FIN	M	84	871	918	10025	10364	6.3	6.4
FIN	M	85	818	897	8524	9141	5.8	5.9
FIN	M	86	847	827	7446	7686	5.4	5.5
FIN	M	87	861	848	6714	6608	5	5
FIN	M	88	825	837	5845	5866	4.6	4.7
FIN	M	89	793	787	4720	5020	4.2	4.3
FIN	M	90	703	728	3758	3969	3.9	4
FIN	M	91	637	640	2904	3100	3.5	3.6
FIN	M	92	505	530	2123	2322	3.3	3.4
FIN	M	93	430	446	1588	1644	3	3.1
FIN	M	94	344	352	1144	1192	2.8	2.9
FIN	M	95	252	254	775	846	2.6	2.7
FIN	M	96	153	229	458	544	2.5	2.5
FIN	M	97	119	112	270	308	2.3	2.4
FIN	M	98	81	80	181	179	2.1	2.2
FIN	M	99	57	50	111	116	2	2.1
FIN	M	100	32	37	65	66	1.9	2
FIN	M	101	12	17	36	42	1.8	1.9
FIN	M	102	15	9	19	20	1.7	1.8
FIN	M	103	6	9	16	13	1.6	1.7
FIN	M	104	2	5	6	9	1.5	1.6
FIN	M	105	1	3	2	3	1.4	1.5
FIN	M	106	1	1	1	1	1.4	1.4
FIN	M	107	1	1	1	1	1.3	1.4
FIN	M	108	1	1	1	1	1.3	1.4
FIN	M	109	1	1	1	1	1.3	1.3
FIN	M	110	1	1	1	1	1.2	1.3
FRA	F	0	1097	1051	330064	325185	85.6	85.2
[truncated: 4,661 more rows]
